# Supplementary material for: Periodic mRNA synthesis and degradation co‐operate during cell cycle gene expression
Source: Mol Syst Biol. 2014 Apr 25;10(4):726. doi: 10.1002/msb.20140001 (PMC4023396; doi:10.1002/msb.20140001)
Supplement: Supplementary file 1 — Supplementary Table S6 [file MSB-10-4-726-s01.xlsx]

## Sheet: Sheet1
ID	periodicity score	periodic (cutoff 0.78, FDR 20%)	synchrony loss	cell cycle length [min]	phase labeled [min]	phase total [min]	mean labeled	mean total	amplitude labeled	amplitude total
YKL045W	2.56	TRUE	7	62.5	12	16	336.2	1173.7	281.4	914.7
YDL164C	2.537	TRUE	7	62.5	12	19	229.9	906.2	179.8	753.2
YAR008W	2.515	TRUE	7	62.5	12	14	309.7	1260.8	261.1	932.9
YKL108W	2.498	TRUE	7	62.5	15	14	113.5	213.1	97.1	190.5
YIL158W	2.474	TRUE	7	62.5	52	49	589.7	1657.7	461.8	1568.2
YBL031W	2.438	TRUE	7	62.5	24	25	159.3	416.6	86.8	225.9
YGR108W	2.428	TRUE	7	62.5	47	46	400.9	1253.5	386.7	1404.5
YNL058C	2.42	TRUE	7	62.5	53	55	209	957.9	283.2	1100.2
YML052W	2.419	TRUE	7	62.5	46	48	839.4	4525.5	608	4077.8
YPL267W	2.415	TRUE	7	62.5	14	12	455	1220.4	640.7	1780.1
YMR032W	2.378	TRUE	7	62.5	52	52	155.9	382.6	264.5	622.7
YML119W	2.317	TRUE	7	62.5	53	52	196.8	614.3	287.3	861.2
YER070W	2.312	TRUE	7	62.5	13	15	872.6	4708	748.3	4949.3
YPR018W	2.303	TRUE	7	62.5	13	14	185.5	494	150.1	303.1
YNL312W	2.295	TRUE	7	62.5	11	18	435.8	2702	384.2	1679.3
YDR191W	2.289	TRUE	7	62.5	5	5	139.2	349.5	99.9	262.5
YLR131C	2.286	TRUE	7	62.5	51	49	197.9	547.7	176.8	483.6
YBL035C	2.263	TRUE	7	62.5	12	16	249.1	792	199.8	672.4
YOR074C	2.257	TRUE	7	62.5	15	19	195.6	1375.3	283.9	1190.1
YER095W	2.25	TRUE	7	62.5	12	17	415.5	1599.1	352.1	1243
YKR077W	2.241	TRUE	7	62.5	12	11	311.4	821.2	382.2	1247.8
YOR315W	2.239	TRUE	7	62.5	51	50	361.9	1087.1	301	999.6
YBR070C	2.239	TRUE	7	62.5	12	18	211.1	1145	193.4	767.6
YNL082W	2.221	TRUE	7	62.5	14	15	116.5	312.8	121.5	295.8
YLR273C	2.217	TRUE	7	62.5	9	5	33.4	141.7	40	118
YPR175W	2.171	TRUE	7	62.5	13	14	330.3	1061.1	271.4	879.3
YMR001C	2.165	TRUE	7	62.5	52	49	341.4	1027	259.7	915.2
YJL181W	2.163	TRUE	7	62.5	13	17	286.1	653.9	208.6	494.7
YDR488C	2.154	TRUE	7	62.5	18	25	101	322.7	90.8	163.4
YGR109C	2.145	TRUE	7	62.5	12	14	458.4	1773.8	593.2	3058.9
YJL115W	2.136	TRUE	7	62.5	13	13	208.4	990.2	204.7	964.2
YGL116W	2.123	TRUE	7	62.5	55	56	156.4	280.6	208.7	378
YML060W	2.105	TRUE	7	62.5	13	20	234.8	843.7	155.9	566.5
YDR146C	2.105	TRUE	7	62.5	51	48	192.9	564.9	212	685.1
YMR179W	2.1	TRUE	7	62.5	14	14	107.9	279.2	154.2	373.7
YER003C	2.091	TRUE	7	62.5	15	33	471.9	5395.4	320.8	1499.5
YLL022C	2.085	TRUE	7	62.5	15	17	251	1578.5	221.8	1008.5
YHR152W	2.08	TRUE	7	62.5	54	56	317.8	1183.7	276.7	863.5
YJL187C	2.079	TRUE	7	62.5	16	18	201.1	562.6	199.3	537.7
YCL024W	2.072	TRUE	7	62.5	14	15	129.4	284.3	204.2	369.6
YOR025W	2.059	TRUE	7	62.5	47	49	232.1	519.9	245.9	528.9
YPR174C	2.053	TRUE	7	62.5	13	15	375.1	758.3	299.1	460.3
YPL014W	2.049	TRUE	7	62.5	13	11	121.8	247.1	148.1	313.2
YKL113C	2.047	TRUE	7	62.5	12	15	187	695.9	197.4	678
YJR030C	2.044	TRUE	7	62.5	13	16	160.5	449.8	206.4	505.7
YPL253C	2.034	TRUE	7	62.5	32	29	143.1	339.2	91.1	219.8
YDL003W	2.033	TRUE	7	62.5	13	16	516.9	1702.1	534.9	2374.5
YJR092W	2.028	TRUE	7	62.5	51	48	297.7	936.1	260.6	869.9
YLR183C	2.022	TRUE	7	62.5	16	18	194.2	622.7	298.7	857.8
YPL127C	2.018	TRUE	7	62.5	18	30	315.2	1846.4	245.1	1211.5
YER170W	2.018	TRUE	7	62.5	15	16	100.8	230.1	71.3	133.7
YBL113C	2.016	TRUE	7	62.5	11	10	750.7	3481.3	367	1650.1
YHR110W	2.012	TRUE	7	62.5	12	20	256.3	1973.9	238.6	798.4
YER149C	2.003	TRUE	7	62.5	15	19	176.5	671.5	62.8	211.7
YLR103C	1.998	TRUE	7	62.5	17	14	224	633.7	193.8	604.8
YDR440W	1.99	TRUE	7	62.5	16	17	239	776.6	101	324.6
YFL008W	1.988	TRUE	7	62.5	16	17	248.6	811.6	163.3	501
YFR027W	1.987	TRUE	7	62.5	14	17	115.8	302.9	155	293.1
YGR152C	1.984	TRUE	7	62.5	16	17	650.8	2950.8	349.7	1956.5
YDR113C	1.982	TRUE	7	62.5	22	22	212.5	478.6	124.9	336.4
YLR274W	1.981	TRUE	7	62.5	5	5	165.7	594.5	135.2	468.8
YPR120C	1.971	TRUE	7	62.5	13	14	295.2	941.3	290.8	1179.3
YKL089W	1.967	TRUE	7	62.5	16	12	202.3	483.7	114.9	226.3
YDR097C	1.962	TRUE	7	62.5	13	17	222.2	1020.7	231.6	929.3
YOL012C	1.95	TRUE	7	62.5	34	35	560	2481.2	252.6	1465.4
YDR400W	1.942	TRUE	7	62.5	13	24	185.9	1371.3	122.9	694.3
YPL153C	1.936	TRUE	7	62.5	15	15	113.2	278	144.5	370.9
YCL061C	1.933	TRUE	7	62.5	13	17	176.1	528.6	146.2	379.5
YNL273W	1.931	TRUE	7	62.5	15	17	133.8	445.4	150.5	351.4
YKL042W	1.923	TRUE	7	62.5	14	13	246.1	634.8	175.3	328.4
YDR507C	1.922	TRUE	7	62.5	14	16	392.2	1192.3	293.6	1081.4
YOL007C	1.921	TRUE	7	62.5	15	15	337.7	1200.8	351.5	1337.5
YLR045C	1.916	TRUE	7	62.5	30	32	229.7	774.8	138.3	421.3
YBL023C	1.914	TRUE	7	62.5	7	10	242	1066.8	118	565.8
YDL018C	1.913	TRUE	7	62.5	14	16	158.5	921.1	178.1	639.3
YDR489W	1.892	TRUE	7	62.5	13	16	226.8	706.2	94.8	245.3
YNL289W	1.878	TRUE	7	62.5	12	12	524.7	1630	423.4	1636.2
YMR003W	1.875	TRUE	7	62.5	32	30	217.7	356.7	163.2	311.6
YNL102W	1.873	TRUE	7	62.5	16	16	364.4	1575.7	325.6	1561.1
YNR009W	1.873	TRUE	7	62.5	24	30	330	678.1	196.4	454.1
YML034W	1.873	TRUE	7	62.5	47	48	154.4	492.6	121.4	282.6
YFL065C	1.866	TRUE	7	62.5	10	5	218.8	284.4	258.8	264.3
YLR032W	1.864	TRUE	7	62.5	14	17	98.6	203.8	100.9	169.8
YBR202W	1.855	TRUE	7	62.5	57	57	272.2	789.3	213.3	553.8
YPL256C	1.853	TRUE	7	62.5	12	14	505.1	1415.1	546.5	1506.1
YJL074C	1.848	TRUE	7	62.5	13	15	213.5	1069.4	197.1	884
YOR284W	1.838	TRUE	7	62.5	15	13	80.8	260.7	91.3	206.6
YIL106W	1.83	TRUE	7	62.5	49	49	447.6	1517.5	265.8	1082.9
YGL061C	1.828	TRUE	7	62.5	17	19	173	579.3	91.2	252.9
YMR048W	1.827	TRUE	7	62.5	14	15	140.7	645.2	112.7	457.3
YAR018C	1.825	TRUE	7	62.5	54	57	209.7	778.3	379.6	1448.8
YML021C	1.824	TRUE	7	62.5	14	23	177.7	1082.8	124.3	536.1
YDL197C	1.817	TRUE	7	62.5	17	17	84.1	226.6	64.1	165.8
YLR254C	1.805	TRUE	7	62.5	5	5	88.7	181.9	69.5	137
YLR212C	1.798	TRUE	7	62.5	15	18	380.1	1334.7	228.6	625.4
YDR130C	1.793	TRUE	7	62.5	29	36	124.5	293.1	50.4	133.6
YCR065W	1.793	TRUE	7	62.5	16	18	352.7	926.4	241.1	657.3
YPL241C	1.785	TRUE	7	62.5	15	21	143.2	745	161.2	515.1
YGL185C	1.777	TRUE	7	62.5	9	9	95.6	384.5	31.8	98.4
YBR071W	1.758	TRUE	7	62.5	14	13	639.1	1776.7	642.9	2225.3
YKL209C	1.754	TRUE	7	62.5	59	59	323.1	1223.4	261.6	735
YER104W	1.753	TRUE	7	62.5	17	15	131.8	273.4	64.4	109.3
YPL141C	1.737	TRUE	7	62.5	52	50	182.9	404.1	171.3	421
YEL032W	1.729	TRUE	7	62.5	7	5	234	857.7	134.9	438.4
YML027W	1.728	TRUE	7	62.5	12	10	637	2233	510.2	2167.2
YOR114W	1.712	TRUE	7	62.5	16	16	100.4	211.4	135.9	229.8
YLL032C	1.699	TRUE	7	62.5	36	36	86.9	201.2	50.4	167.3
YPR135W	1.698	TRUE	7	62.5	14	19	137.5	466.2	106	319.6
YML102W	1.697	TRUE	7	62.5	16	17	201.3	610.4	131	294.1
YDL028C	1.693	TRUE	7	62.5	29	33	202.3	498.9	80.1	193.7
YHR149C	1.692	TRUE	7	62.5	14	14	314.6	816.5	225.1	565.4
YHL026C	1.69	TRUE	7	62.5	56	57	134.3	451.1	153.7	494
YGR113W	1.69	TRUE	7	62.5	29	29	224.6	551.6	78.2	204.3
YIR010W	1.683	TRUE	7	62.5	30	32	338.4	828.2	127.9	351.2
YLR383W	1.683	TRUE	7	62.5	18	18	212.2	975.2	149	701
YPR019W	1.679	TRUE	7	62.5	60	60	185.8	568.9	98	233
YGR092W	1.674	TRUE	7	62.5	54	52	282.4	683.4	181.9	429.1
YCR042C	1.673	TRUE	7	62.5	57	60	127.1	430	50.4	179.1
YBL063W	1.668	TRUE	7	62.5	25	31	128.1	355	84.1	192.8
YOR033C	1.661	TRUE	7	62.5	13	15	213.4	459.2	152.6	343.8
YBR038W	1.659	TRUE	7	62.5	51	54	190.7	715.4	280.5	946.2
YIL140W	1.657	TRUE	7	62.5	13	15	255.2	821.2	253.6	757
YNL300W	1.656	TRUE	7	62.5	16	20	1209.8	6452.3	1211.3	5942.9
YJL051W	1.655	TRUE	7	62.5	49	51	89.2	273.8	111	321.9
YOL090W	1.652	TRUE	7	62.5	15	20	142.2	601.6	150.2	393.7
YDR055W	1.651	TRUE	7	62.5	5	5	214	878.2	299.5	1180.3
YNL072W	1.647	TRUE	7	62.5	16	16	271.5	708	229.1	470.6
YDL127W	1.646	TRUE	7	62.5	14	14	239.8	925	140.3	454.7
YEL047C	1.634	TRUE	7	62.5	12	17	343.3	3544.9	223.1	1044.9
YHR153C	1.625	TRUE	7	62.5	14	17	83.6	260.8	156.2	430.2
YMR199W	1.614	TRUE	7	62.5	16	16	589.6	1630.9	398.3	1606.3
YOR026W	1.612	TRUE	7	62.5	13	16	358.7	1202.4	156.3	493.6
YOR368W	1.612	TRUE	7	62.5	13	16	95.5	255.7	61.6	153.8
YBR088C	1.605	TRUE	7	62.5	13	17	893.4	5423.1	744.7	5425.2
YDL010W	1.604	TRUE	7	62.5	14	10	239.7	902.2	190.1	497.4
YPL124W	1.593	TRUE	7	62.5	13	16	137.3	332.1	145.1	315.6
YOR073W	1.59	TRUE	7	62.5	29	29	408.5	1277.9	246.8	775.9
YLR457C	1.586	TRUE	7	62.5	12	12	98.7	226.3	66.9	143
YBR233W	1.58	TRUE	7	62.5	12	14	107.8	310.5	66.5	192
YOR229W	1.564	TRUE	7	62.5	53	57	114.2	543.3	93.9	312.9
YHR151C	1.559	TRUE	7	62.5	52	54	135.2	245.9	64	142.9
YJR043C	1.554	TRUE	7	62.5	15	17	205.1	754.8	121.5	292
YPL057C	1.554	TRUE	7	62.5	13	16	419.7	1349.7	172.3	578.1
YNL181W	1.554	TRUE	7	62.5	15	18	205.3	1148.1	131.9	405.8
YBL010C	1.54	TRUE	7	62.5	15	19	172.5	340.2	97.5	123
YPL255W	1.536	TRUE	7	62.5	16	15	124.6	259.3	114.5	253.6
YDL211C	1.532	TRUE	7	62.5	16	15	233.5	552.6	145.7	261.4
YAL034W-A	1.529	TRUE	7	62.5	16	17	115.1	270.3	61.8	145.3
YAR007C	1.529	TRUE	7	62.5	13	17	241.4	913.6	192.5	758.3
YMR076C	1.524	TRUE	7	62.5	14	18	337.2	1222.7	348	1217.5
YHR023W	1.519	TRUE	7	62.5	52	50	132.1	379	88.8	317.5
YJR054W	1.512	TRUE	7	62.5	19	19	249	636.4	104.2	213
YBR007C	1.512	TRUE	7	62.5	24	25	212.7	524.3	77.3	215
YER001W	1.512	TRUE	7	62.5	14	16	252.3	733.6	244.9	622.4
YJR144W	1.493	TRUE	7	62.5	14	19	370.2	1598.2	121.9	484.8
YPL269W	1.493	TRUE	7	62.5	24	31	105	234	47.7	75.5
YKR037C	1.491	TRUE	7	62.5	26	28	172.5	570.5	60.2	181.5
YNL206C	1.488	TRUE	7	62.5	14	19	280.9	913.4	131.9	361.5
YPL133C	1.487	TRUE	7	62.5	31	34	145.6	361.7	51.3	150.6
YLR386W	1.482	TRUE	7	62.5	15	17	96.5	349.5	48.5	159.8
YML020W	1.478	TRUE	7	62.5	14	16	178.5	549.1	73.7	224.5
YNL310C	1.478	TRUE	7	62.5	14	9	194.2	898.2	118.9	255.7
YOL147C	1.478	TRUE	7	62.5	10	12	216.5	1240.1	93.3	585.6
YIL026C	1.474	TRUE	7	62.5	13	16	188.1	622.1	197.3	772.5
YDR033W	1.472	TRUE	7	62.5	52	57	601.4	5001.3	791.5	8393.4
YJR076C	1.472	TRUE	7	62.5	34	34	316.3	1500.3	82.3	428.1
YNL262W	1.472	TRUE	7	62.5	18	15	171.5	1127.3	168.2	644
YHR061C	1.469	TRUE	7	62.5	17	30	181.1	391.6	84	139.9
YGR099W	1.465	TRUE	7	62.5	24	27	268.7	775.1	121.4	358.6
YOR132W	1.464	TRUE	7	62.5	6	6	224.8	919.3	77.6	421.1
YGR143W	1.464	TRUE	7	62.5	53	54	202.7	746.1	127.5	456
YNL233W	1.453	TRUE	7	62.5	13	13	233.9	734.2	180.9	443.8
YOR144C	1.45	TRUE	7	62.5	12	15	182.8	551	130	321.9
YBR092C	1.449	TRUE	7	62.5	54	54	455.4	2932.8	629	4620.3
YKL035W	1.449	TRUE	7	62.5	28	38	439.4	4305.9	173.6	705
YOR066W	1.448	TRUE	7	62.5	5	5	208	590.8	189.3	605.6
YNL225C	1.446	TRUE	7	62.5	12	14	196.7	496.2	60.9	203.9
YJR006W	1.444	TRUE	7	62.5	14	18	128.5	529.7	55.5	169.6
YML085C	1.439	TRUE	7	62.5	28	38	647.2	7685.3	279.9	2319.9
YBR123C	1.437	TRUE	7	62.5	38	41	166.2	544.6	59	165.2
YOR288C	1.436	TRUE	7	62.5	14	17	161.4	766.6	90.6	314
YGL021W	1.433	TRUE	7	62.5	48	46	324.3	993.1	246.3	1066.1
YDR279W	1.424	TRUE	7	62.5	13	18	140.5	642.6	93.2	318.3
YBR161W	1.424	TRUE	7	62.5	20	17	122.9	356.9	66.2	150.8
YOL017W	1.421	TRUE	7	62.5	14	16	158.6	410.3	220.2	579.5
YPL116W	1.409	TRUE	7	62.5	31	30	237.2	522.1	147.2	296.2
YNL309W	1.405	TRUE	7	62.5	14	14	106.4	243.9	104.8	200.7
YPR034W	1.403	TRUE	7	62.5	26	32	229.9	813.1	66	219.3
YOR373W	1.402	TRUE	7	62.5	17	18	88.8	183.4	49	74.5
YBR160W	1.401	TRUE	7	62.5	14	18	540.9	2299.6	189.4	765.6
YKL067W	1.4	TRUE	7	62.5	12	22	468.1	4355.8	372	1640
YAR003W	1.397	TRUE	7	62.5	14	14	156.5	517.4	52.1	238.3
YPL208W	1.395	TRUE	7	62.5	15	26	205.1	1019.2	86.3	400.8
YNL165W	1.393	TRUE	7	62.5	12	12	183.9	592.2	94.9	254.9
YPR075C	1.393	TRUE	7	62.5	14	18	234.7	1417.2	89.9	321.5
YGL093W	1.392	TRUE	7	62.5	22	31	246.5	742.3	117.9	424.4
YOR342C	1.389	TRUE	7	62.5	14	16	543.3	1790.1	307.7	849.3
YBL032W	1.385	TRUE	7	62.5	34	36	326	2758.7	153.6	1002.7
YKR010C	1.384	TRUE	7	62.5	31	30	154.2	342.7	88.6	152.3
YMR029C	1.382	TRUE	7	62.5	18	17	133.9	486.7	45.4	190.4
YFR026C	1.382	TRUE	7	62.5	14	12	94.3	221.1	124	249.3
YGR140W	1.373	TRUE	7	62.5	21	17	169.1	372.7	66.8	189.6
YLR154C	1.372	TRUE	7	62.5	15	21	365.7	2046.5	215.3	720.4
YJL157C	1.37	TRUE	7	62.5	5	5	228.9	964.4	364.8	1094.2
YJL118W	1.369	TRUE	7	62.5	25	27	171	360.3	94.5	225.5
YMR144W	1.367	TRUE	7	62.5	15	15	190	493.5	115.2	255
YDL103C	1.367	TRUE	7	62.5	15	16	209.4	1406.4	83.9	254.1
YJL173C	1.361	TRUE	7	62.5	13	23	405.6	3086.4	353.3	1031.8
YNL166C	1.356	TRUE	7	62.5	20	27	246.4	1029.3	77.1	404
YBR073W	1.355	TRUE	7	62.5	13	13	349.5	1238.8	216.2	878.9
YDR503C	1.349	TRUE	7	62.5	14	15	110.6	454.8	74	218
YDL101C	1.338	TRUE	7	62.5	17	12	279.5	913	237.4	605.6
YLR353W	1.334	TRUE	7	62.5	48	50	228.9	733.7	75.7	153.8
YBR156C	1.327	TRUE	7	62.5	24	22	148	393.5	59.1	156.9
YMR215W	1.326	TRUE	7	62.5	25	41	383.8	2323.3	243.8	1762.4
YGL163C	1.326	TRUE	7	62.5	16	16	107.7	286.2	43.6	132.9
YML061C	1.324	TRUE	7	62.5	18	17	197.9	733.2	111.2	380.6
YGR179C	1.323	TRUE	7	62.5	30	29	221.7	533.3	58.7	161.4
YDR219C	1.32	TRUE	7	62.5	29	30	158.9	374.7	71.5	168.3
YDL105W	1.316	TRUE	7	62.5	18	16	59.3	175.4	36.1	108
YER111C	1.315	TRUE	7	62.5	15	13	68.8	218.7	78.9	245.3
YOR126C	1.314	TRUE	7	62.5	7	7	105.3	817.1	51.1	540.7
YNL231C	1.309	TRUE	7	62.5	14	16	547.6	2177.2	158.9	714.2
YGR153W	1.307	TRUE	7	62.5	14	15	71.3	279	67.2	198.7
YJL013C	1.306	TRUE	7	62.5	30	30	104.5	321.3	38.6	123.7
YBL002W	1.306	TRUE	7	62.5	24	30	958.1	6398.7	533.8	3752.8
YDR309C	1.301	TRUE	7	62.5	12	11	714.4	2466.7	394.2	1630.8
YDR501W	1.299	TRUE	7	62.5	16	19	80.8	213.5	103	323.4
YDL042C	1.296	TRUE	7	62.5	18	18	176.2	610.4	62.9	175.4
YKL130C	1.291	TRUE	7	62.5	50	45	219.4	615.5	65.7	206.2
YDR539W	1.287	TRUE	7	62.5	11	6	151	856.3	38.2	313
YBR213W	1.28	TRUE	7	62.5	9	9	143.3	482.9	59.2	160.8
YOL070C	1.279	TRUE	7	62.5	51	56	221.4	969.1	128.8	680.1
YLR404W	1.278	TRUE	7	62.5	16	15	171.6	568.4	63	131.9
YBR184W	1.275	TRUE	7	62.5	28	32	44.8	103	44.8	131.1
YJL092W	1.272	TRUE	7	62.5	25	29	244.5	813.2	173.2	479.1
YLR455W	1.269	TRUE	7	62.5	31	27	379.2	872	127.7	289.8
YGR238C	1.264	TRUE	7	62.5	17	16	81.2	221.8	52.1	109.1
YKL101W	1.258	TRUE	7	62.5	18	20	333.9	1439	229.6	1115.9
YGL075C	1.257	TRUE	7	62.5	17	18	73.4	163.6	31.8	72.7
YLR121C	1.254	TRUE	7	62.5	13	13	343.3	1296.4	273.8	1035.7
YDR356W	1.25	TRUE	7	62.5	25	23	91.4	282.4	46.6	107.4
YOR084W	1.247	TRUE	7	62.5	18	24	159.2	464.5	79.1	215.3
YPL008W	1.241	TRUE	7	62.5	16	15	252.9	910.4	111.6	312.1
YHR172W	1.238	TRUE	7	62.5	24	26	113.6	330.8	67.5	204.4
YOL030W	1.238	TRUE	7	62.5	39	43	361.9	3332.3	153.5	1751.3
YNL068C	1.235	TRUE	7	62.5	40	46	144.5	387.9	45.7	145.8
YDR224C	1.228	TRUE	7	62.5	25	24	1652.8	10619.2	915.2	6172.7
YLL004W	1.223	TRUE	7	62.5	28	26	190.8	457.3	53.7	137.2
YFR046C	1.219	TRUE	7	62.5	14	14	92.6	296.6	56.2	141.4
YNL304W	1.217	TRUE	7	62.5	14	16	85.8	210.8	63.7	113.5
YDR499W	1.215	TRUE	7	62.5	16	19	98.6	233.7	30.5	40
YBR275C	1.21	TRUE	7	62.5	17	20	88.1	294	65	193.2
YLR190W	1.206	TRUE	7	62.5	52	51	152.3	485.1	132.4	434.8
YNL192W	1.204	TRUE	7	62.5	5	5	286.8	1461.7	195.9	1875.5
YBL086C	1.203	TRUE	7	62.5	15	16	76.8	177.4	48.3	84.7
YMR078C	1.2	TRUE	7	62.5	18	18	140.7	556.8	88.7	338.6
YNL088W	1.2	TRUE	7	62.5	15	24	254.9	1504.1	141.5	749.6
YBL009W	1.192	TRUE	7	62.5	19	20	233.1	698.1	106.6	247.8
YKR013W	1.192	TRUE	7	62.5	12	16	1308.3	9181.9	581.9	3333.8
YFL060C	1.183	TRUE	7	62.5	14	16	97.5	406.1	57.5	146
YLR194C	1.178	TRUE	7	62.5	5	6	391.4	1999.7	440.5	2331.5
YKR004C	1.176	TRUE	7	62.5	29	31	168.3	535.4	64	216.9
YNL126W	1.176	TRUE	7	62.5	20	28	120.6	248.5	83.9	178.5
YLR326W	1.171	TRUE	7	62.5	16	21	103.9	413.1	77.8	204.9
YPR140W	1.17	TRUE	7	62.5	9	8	134.5	452.4	57.5	141.4
YGL101W	1.166	TRUE	7	62.5	39	36	244.9	833.6	100	400.6
YPR004C	1.16	TRUE	7	62.5	30	35	285.3	2059.9	117.4	650.3
YDR451C	1.16	TRUE	7	62.5	35	36	299.8	734.9	149.7	316.9
YPL132W	1.16	TRUE	7	62.5	27	33	97.7	230.3	33.4	79
YPR157W	1.159	TRUE	7	62.5	55	55	33.1	68.9	39.1	77.5
YKL183W	1.158	TRUE	7	62.5	50	54	210.4	639.4	72.1	197.4
YBR278W	1.157	TRUE	7	62.5	16	16	189.3	741.6	79.6	201.4
YER032W	1.154	TRUE	7	62.5	34	32	172	418.9	94.9	224.9
YIL050W	1.154	TRUE	7	62.5	31	31	253.9	693.1	79.4	148.1
YPR185W	1.149	TRUE	7	62.5	19	19	59.4	212.1	28.1	87.6
YHR154W	1.137	TRUE	7	62.5	14	16	135.4	463.2	166.3	612.2
YJR155W	1.135	TRUE	7	62.5	14	14	91	288	84.8	180
YAL007C	1.135	TRUE	7	62.5	14	32	471.3	5057.2	238.7	918.6
YNL298W	1.133	TRUE	7	62.5	11	9	227.7	546.8	58.3	157.9
YDR179W-A	1.133	TRUE	7	62.5	25	32	169.4	528.1	63.5	220.4
YJL160C	1.131	TRUE	7	62.5	5	5	13.3	69.3	13	37.2
YDR461W	1.13	TRUE	7	62.5	5	7	1275.3	7086.9	1610.1	12483.7
YCL063W	1.119	TRUE	7	62.5	37	36	226.7	605.7	116	331.3
YGL179C	1.116	TRUE	7	62.5	20	20	111.7	352.4	41.7	93.2
YEL017W	1.114	TRUE	7	62.5	33	34	250.6	1218.7	105.2	455.3
YDR263C	1.112	TRUE	7	62.5	15	17	55	183.4	51.9	111.7
YNL278W	1.112	TRUE	7	62.5	17	16	105.5	185.8	91.2	110.4
YHR005C	1.108	TRUE	7	62.5	5	5	402.5	1822.8	276.5	1243.7
YLR313C	1.108	TRUE	7	62.5	13	12	143.6	367.1	172.6	382.5
YDL156W	1.1	TRUE	7	62.5	17	12	188.2	440.4	95.4	238.7
YPR111W	1.098	TRUE	7	62.5	39	39	162.2	397.5	37.2	82.7
YBR138C	1.098	TRUE	7	62.5	50	48	92	209.3	75.1	184
YAR035W	1.087	TRUE	7	62.5	17	20	32.4	285	29.6	140.2
YBR010W	1.083	TRUE	7	62.5	20	26	817.4	4482	541.4	2283.1
YNL032W	1.08	TRUE	7	62.5	5	7	234.6	786.1	47.2	158.7
YOL069W	1.08	TRUE	7	62.5	45	41	56.4	209.6	37.9	88.7
YOR075W	1.079	TRUE	7	62.5	11	9	263.9	989.9	69.4	209.6
YLR462W	1.078	TRUE	7	62.5	8	11	28.3	47.1	34	54.8
YLR381W	1.074	TRUE	7	62.5	18	23	128.6	350.6	70.2	134.4
YPL242C	1.06	TRUE	7	62.5	52	52	178.7	644.5	120.5	426.4
YOR228C	1.06	TRUE	7	62.5	5	5	53	243.2	17.6	164.5
YCR075C	1.058	TRUE	7	62.5	26	28	131.6	578.6	49.3	208.7
YDL155W	1.056	TRUE	7	62.5	26	29	431.5	1118.3	100.4	403.6
YIL122W	1.055	TRUE	7	62.5	50	52	82.7	148.9	41.2	90.9
YOL006C	1.054	TRUE	7	62.5	13	15	190.5	692.9	60	152.1
YGL200C	1.054	TRUE	7	62.5	16	28	423.3	5129.9	185.4	935
YLR437C	1.053	TRUE	7	62.5	30	34	421.7	1038.5	183.1	609.8
YBR049C	1.05	TRUE	7	62.5	34	35	158.2	519.5	64.1	160.9
YDR318W	1.046	TRUE	7	62.5	23	27	113.2	386.4	43.9	95.8
YJL044C	1.044	TRUE	7	62.5	59	63	183.9	875.9	64.9	320.3
YIL131C	1.04	TRUE	7	62.5	34	32	248.8	953.8	178.7	689.2
YHR031C	1.035	TRUE	7	62.5	31	29	97.4	286.5	46.5	127.3
YKL048C	1.035	TRUE	7	62.5	33	31	222.9	491.8	61.1	135.3
YPL232W	1.032	TRUE	7	62.5	11	11	365.8	1353.5	74.9	551.1
YNL218W	1.03	TRUE	7	62.5	17	12	63	204.6	25.6	61.2
YHR159W	1.029	TRUE	7	62.5	15	15	48.8	119.5	22.7	37.6
YLL021W	1.028	TRUE	7	62.5	15	18	199.3	651.4	92.9	289.2
YGR138C	1.028	TRUE	7	62.5	41	42	71.9	262.3	24.1	114.4
YHR135C	1.025	TRUE	7	62.5	37	37	353.3	1450.9	63.5	326.6
YKR090W	1.024	TRUE	7	62.5	17	22	192.1	441.2	67.4	134.5
YKR083C	1.024	TRUE	7	62.5	15	14	133.5	248.2	132.4	171.4
YGR012W	1.019	TRUE	7	62.5	13	17	225.3	873.7	43.5	158.3
YKR042W	1.019	TRUE	7	62.5	7	5	1460.1	13885.4	320.9	5360.6
YBR104W	1.017	TRUE	7	62.5	15	18	435.6	1805.6	95.9	344.9
YGR177C	1.017	TRUE	7	62.5	47	48	176.5	701.5	55.9	277.1
YPL152W	1.016	TRUE	7	62.5	11	8	120.9	499.2	58.9	305.9
YKL049C	1.016	TRUE	7	62.5	22	23	223.2	527	70.1	180.3
YIL123W	1.013	TRUE	7	62.5	26	39	591.8	6309.7	210.1	2092.5
YKL069W	1.013	TRUE	7	62.5	30	32	284.2	1897.6	162	540.9
YFR028C	1.01	TRUE	7	62.5	35	35	378.4	1359.6	76.2	358.1
YGL216W	1.008	TRUE	7	62.5	32	32	220.3	636.6	107.2	275.6
YER016W	1.006	TRUE	7	62.5	19	25	195.7	664.3	72.6	131.5
YAR071W	1.004	TRUE	7	62.5	57	60	316	2316.4	118.4	564.8
YHR127W	1.003	TRUE	7	62.5	17	18	336.1	869.2	160.4	253.1
YOR115C	1.001	TRUE	7	62.5	17	17	323.1	1284	69.7	245.8
YFL017C	1	TRUE	7	62.5	28	33	359.8	1633.9	117.2	472.9
YGL117W	0.998	TRUE	7	62.5	10	10	112.1	415.7	61.6	212.2
YMR305C	0.998	TRUE	7	62.5	15	12	1015.3	9425.8	320	2204.3
YBR103W	0.996	TRUE	7	62.5	25	27	219.7	692.6	53	152.3
YGR188C	0.99	TRUE	7	62.5	19	21	68.6	156.5	61.7	86.9
YAL024C	0.99	TRUE	7	62.5	25	32	178.4	450.7	42.1	121.2
YBL003C	0.989	TRUE	7	62.5	20	26	1146.6	7459.3	562.6	4157.1
YDL157C	0.987	TRUE	7	62.5	14	30	381.5	3652.7	286.5	951.7
YOR188W	0.987	TRUE	7	62.5	28	29	204.8	564.4	54.3	172.5
YOR233W	0.985	TRUE	7	62.5	34	31	226.3	618.1	43.2	164.8
YBR139W	0.984	TRUE	7	62.5	51	55	94.5	687.2	62.2	444.1
YKR021W	0.983	TRUE	7	62.5	51	56	193.6	509.8	42.5	99.7
YLR281C	0.981	TRUE	7	62.5	12	9	57.1	115.1	42.9	54.2
YBL034C	0.98	TRUE	7	62.5	19	22	203.7	706.4	84.6	254.4
YOR246C	0.979	TRUE	7	62.5	27	32	583.2	3658.9	114.1	958.6
YML087C	0.979	TRUE	7	62.5	11	13	26.6	62.9	12.5	25.5
YOR346W	0.977	TRUE	7	62.5	50	51	266.2	854.7	65.8	244.4
YMR001C-A	0.977	TRUE	7	62.5	43	43	127.3	146.4	100.1	123.6
YDR225W	0.976	TRUE	7	62.5	25	23	1549.1	10324.6	637.9	6494.2
YOR321W	0.975	TRUE	7	62.5	15	25	111.6	630.5	83.8	230.3
YPL155C	0.975	TRUE	7	62.5	51	50	83.5	238	35.7	86.5
YJL090C	0.973	TRUE	7	62.5	20	18	207.8	553.2	44.2	123.5
YAL022C	0.972	TRUE	7	62.5	56	60	200	928.1	68.7	339.7
YNL274C	0.972	TRUE	7	62.5	7	7	33.7	317.1	28.2	403
YNL145W	0.969	TRUE	7	62.5	60	65	2455.6	7237	1491.8	6491.7
YIL011W	0.968	TRUE	7	62.5	39	53	42.1	488.8	18.6	250.8
YDL017W	0.967	TRUE	7	62.5	14	15	145.1	366.8	34.7	105
YPL221W	0.967	TRUE	7	62.5	12	13	488.5	1243.3	233.5	708.1
YML069W	0.966	TRUE	7	62.5	15	17	454.4	2639.3	99.7	464.3
YPL209C	0.963	TRUE	7	62.5	17	22	90	190.7	45	65.1
YER174C	0.961	TRUE	7	62.5	13	22	312.2	1486.6	87	306.9
YJL218W	0.959	TRUE	7	62.5	7	20	52.4	400.6	25.7	187.6
YMR295C	0.956	TRUE	7	62.5	25	29	582	4063.4	121.3	1522
YJL073W	0.955	TRUE	7	62.5	14	13	70.1	244.2	59	155.6
YLR234W	0.954	TRUE	7	62.5	18	17	34.2	57.2	21.3	32.2
YJL159W	0.953	TRUE	7	62.5	5	5	1297.6	10519.8	437.4	6540
YCL034W	0.952	TRUE	7	62.5	31	34	255.5	1051.8	104.9	462.3
YGR098C	0.952	TRUE	7	62.5	24	29	123.4	492	50.8	202.3
YNL116W	0.952	TRUE	7	62.5	29	30	352.8	1112.4	53.2	246.2
YKL052C	0.949	TRUE	7	62.5	30	31	271.9	788.6	56.4	222.4
YGL094C	0.948	TRUE	7	62.5	19	23	277.4	1146.8	125.3	389.5
YMR163C	0.947	TRUE	7	62.5	31	27	111.4	245.9	31	77.6
YEL061C	0.946	TRUE	7	62.5	26	29	126.2	273.3	76.4	207.3
YGL038C	0.943	TRUE	7	62.5	16	12	523.9	1873	167.9	844.1
YEL064C	0.943	TRUE	7	62.5	17	15	110.4	233.6	59.7	126.6
YDR222W	0.942	TRUE	7	62.5	21	29	263.2	735.2	213	697
YMR031C	0.939	TRUE	7	62.5	51	54	119.4	619.9	79.9	288.6
YDR089W	0.938	TRUE	7	62.5	32	34	232.7	773.6	105.1	256.5
YEL066W	0.937	TRUE	7	62.5	11	28	84.5	1052.2	56.4	193.1
YER010C	0.936	TRUE	7	62.5	17	16	130.1	1213.7	45.7	274.3
YGR015C	0.931	TRUE	7	62.5	13	13	94.7	318.1	18.1	50.2
YPR141C	0.929	TRUE	7	62.5	28	29	194.7	708.3	136.3	306.9
YDR383C	0.927	TRUE	7	62.5	9	7	81.2	208.7	45.4	164.6
YLR272C	0.925	TRUE	7	62.5	20	24	216.7	740	68.7	237.2
YBR098W	0.92	TRUE	7	62.5	16	16	75.8	207	37.3	69
YJR112W	0.919	TRUE	7	62.5	25	32	261.8	782.9	76.5	278.9
YGR189C	0.919	TRUE	7	62.5	14	18	989.8	5758.6	315.5	2324.8
YER147C	0.918	TRUE	7	62.5	12	10	206.7	635.8	35.2	112.8
YCL014W	0.918	TRUE	7	62.5	38	42	107.4	429.7	50.9	238.1
YDR179C	0.916	TRUE	7	62.5	22	30	66.5	267.8	39.5	193.7
YIL118W	0.915	TRUE	7	62.5	34	37	612	2408.1	89.9	762.9
YBR087W	0.911	TRUE	7	62.5	15	18	353.4	1965.2	107	565
YLR382C	0.911	TRUE	7	62.5	16	16	85.6	190.1	42.9	93.4
YKL094W	0.904	TRUE	7	62.5	31	35	521	2794.1	98	447
YPL032C	0.903	TRUE	7	62.5	31	32	370.4	1297.8	212	496.3
YKL127W	0.899	TRUE	7	62.5	17	17	252.4	3243	102.8	2102.2
YOL146W	0.899	TRUE	7	62.5	15	19	295.5	1338.7	147	393.2
YER122C	0.899	TRUE	7	62.5	28	33	497.9	2551.7	105.1	344.9
YER019W	0.898	TRUE	7	62.5	18	18	209.8	1005	42.2	171.6
YDL089W	0.898	TRUE	7	62.5	8	5	105.3	604.8	28	192
YFL064C	0.898	TRUE	7	62.5	11	11	27.5	43.6	34.1	14.9
YMR204C	0.895	TRUE	7	62.5	34	33	113.1	274	25.8	103.7
YMR190C	0.895	TRUE	7	62.5	33	33	113.9	440.2	44.5	179.2
YBR289W	0.894	TRUE	7	62.5	29	30	189.3	522.9	45	112.8
YNL031C	0.89	TRUE	7	62.5	19	27	1080.4	6139	559	3010.8
YLR209C	0.889	TRUE	7	62.5	28	30	217.2	1447.4	65	384.1
YJL097W	0.887	TRUE	7	62.5	15	26	299.1	1891.5	119.5	368.2
YEL016C	0.885	TRUE	7	62.5	38	36	114.8	385.8	39.5	161.1
YBR200W	0.883	TRUE	7	62.5	5	5	115.9	486.5	32.4	174.3
YOL033W	0.883	TRUE	7	62.5	13	14	78.3	170.3	23.3	74.7
YKR091W	0.881	TRUE	7	62.5	12	12	268.4	1003.6	192.7	1187.4
YML109W	0.878	TRUE	7	62.5	18	17	199.7	503.8	93.6	207.9
YLL031C	0.877	TRUE	7	62.5	31	39	197.5	838.8	85.3	317.9
YIL065C	0.877	TRUE	7	62.5	6	7	174.1	1154.5	99.6	460.2
YJR048W	0.876	TRUE	7	62.5	17	27	405	2273	182.5	926
YJL123C	0.87	TRUE	7	62.5	8	9	206.4	920.2	51.6	312.3
YMR022W	0.87	TRUE	7	62.5	13	12	470	3215.8	197.6	528.8
YNL263C	0.869	TRUE	7	62.5	16	22	353.7	2088.6	141.9	527.2
YJR057W	0.865	TRUE	7	62.5	17	14	161.5	831.9	113	335.1
YOL034W	0.861	TRUE	7	62.5	17	17	127.3	413.5	39.1	128.7
YBL069W	0.86	TRUE	7	62.5	34	35	184.2	646	63.5	239.6
YJL079C	0.858	TRUE	7	62.5	5	14	334.5	2174.6	250.1	1071.1
YDR147W	0.857	TRUE	7	62.5	32	32	141.1	341.3	36.2	66.9
YDL055C	0.856	TRUE	7	62.5	20	34	1506.9	14258	227	1943.8
YPL007C	0.854	TRUE	7	62.5	18	16	114.3	342.7	28.3	82.8
YDR541C	0.854	TRUE	7	62.5	15	10	90.7	349.7	20.8	77.7
YNL129W	0.852	TRUE	7	62.5	17	16	225.4	1249	56.2	192.7
YOR017W	0.844	TRUE	7	62.5	18	27	104	270.1	37.7	51.7
YOL019W	0.844	TRUE	7	62.5	17	19	324.5	1047.4	100	388.7
YNL014W	0.843	TRUE	7	62.5	26	27	32.2	102.7	35.3	47.3
YNL272C	0.838	TRUE	7	62.5	17	19	120.1	411.7	50.1	139.3
YDR261C	0.838	TRUE	7	62.5	21	34	147.3	1113.8	56.4	231.4
YLR288C	0.838	TRUE	7	62.5	25	28	154.8	369.2	43.9	93.6
YPL128C	0.836	TRUE	7	62.5	37	36	115.5	304.4	28.8	104.6
YDL138W	0.825	TRUE	7	62.5	5	5	78.5	212.3	48.2	157.1
YLR126C	0.825	TRUE	7	62.5	16	20	199.6	1058.3	130.2	516.4
YOR326W	0.821	TRUE	7	62.5	24	21	452.2	2803.8	79.4	509.2
YNL290W	0.82	TRUE	7	62.5	14	16	359.6	1677.1	131.2	457.2
YDR379W	0.82	TRUE	7	62.5	7	7	177.8	530.8	48.2	169.1
YIR008C	0.82	TRUE	7	62.5	16	15	190.3	734.7	82.7	174.5
YIL132C	0.82	TRUE	7	62.5	16	12	115.7	323.8	78.3	118.7
YDL049C	0.817	TRUE	7	62.5	22	27	36.7	105.2	20.3	54.9
YMR055C	0.815	TRUE	7	62.5	25	32	115.6	289	36.4	125
YEL040W	0.813	TRUE	7	62.5	11	10	1088	4641.5	318.5	1324.2
YHR158C	0.811	TRUE	7	62.5	16	18	131.5	397.9	59.2	105.7
YMR069W	0.811	TRUE	7	62.5	15	17	100.5	166.3	66	96.8
YOR111W	0.81	TRUE	7	62.5	15	24	59.5	251.8	21.8	64.3
YGR252W	0.81	TRUE	7	62.5	35	34	218.6	738.2	52.7	170.5
YOR313C	0.81	TRUE	7	62.5	49	51	33.4	88.5	37.1	88.4
YLR376C	0.81	TRUE	7	62.5	18	18	106.2	305.3	92.7	175.5
YGL162W	0.81	TRUE	7	62.5	56	56	343.9	794.5	94.9	193.8
YGR221C	0.809	TRUE	7	62.5	16	19	91.8	249.9	88.8	254.6
YOR307C	0.807	TRUE	7	62.5	35	41	308.4	1026.5	52.8	221.2
YDL102W	0.806	TRUE	7	62.5	15	17	141.2	804.1	109.4	349.2
YGL083W	0.804	TRUE	7	62.5	29	37	71.2	244.5	27.4	98.2
YPR124W	0.803	TRUE	7	62.5	52	52	558.1	2215.7	180.6	820.6
YJL006C	0.803	TRUE	7	62.5	29	34	272.1	712.2	50	188.3
YBR246W	0.802	TRUE	7	62.5	15	18	274.5	1234.5	77.7	228.9
YIL173W	0.8	TRUE	7	62.5	15	15	56.2	176	10.4	27.4
YKR043C	0.799	TRUE	7	62.5	20	40	602.2	5553.3	67.8	447.4
YDR255C	0.798	TRUE	7	62.5	5	6	33.4	193.7	22	149.7
YKL096W	0.798	TRUE	7	62.5	29	29	546.1	6237.7	415.6	1759.7
YML096W	0.795	TRUE	7	62.5	16	19	187.3	719	55.3	163.5
YNL086W	0.795	TRUE	7	62.5	12	12	105.5	415.6	40.6	156.8
YML058W	0.793	TRUE	7	62.5	45	45	2051	10935.6	275.1	3685.3
YKL185W	0.793	TRUE	7	62.5	5	5	306	1214.7	325.4	1511.7
YOR038C	0.791	TRUE	7	62.5	14	16	241.2	821.7	79.8	184
YGL045W	0.791	TRUE	7	62.5	18	28	143.7	447.7	22.1	88.1
YOL159C-A	0.789	TRUE	7	62.5	14	14	97.2	208.1	70.6	91.2
YLR233C	0.789	TRUE	7	62.5	16	14	70.4	183.6	52.2	106.4
YIL159W	0.785	TRUE	7	62.5	15	15	81.2	177.2	59.2	123.7
YLR342W	0.782	TRUE	7	62.5	15	35	794.4	7315.6	223.4	1060.8
YML125C	0.78	TRUE	7	62.5	28	45	580	4534.4	55.2	909.1
YLR050C	0.778	FALSE	NA	NA	NA	NA	167.6	1720.1	NA	NA
YMR253C	0.777	FALSE	NA	NA	NA	NA	29.1	101.4	NA	NA
YDR528W	0.776	FALSE	NA	NA	NA	NA	284.9	834.7	NA	NA
YER011W	0.775	FALSE	NA	NA	NA	NA	142.5	2717.4	NA	NA
YDR297W	0.774	FALSE	NA	NA	NA	NA	377.4	2363.8	NA	NA
YNL283C	0.773	FALSE	NA	NA	NA	NA	264.7	927.7	NA	NA
YNR023W	0.773	FALSE	NA	NA	NA	NA	183.3	534.9	NA	NA
YGR222W	0.77	FALSE	NA	NA	NA	NA	257.7	826.9	NA	NA
YNL188W	0.769	FALSE	NA	NA	NA	NA	133.7	332.8	NA	NA
YDR252W	0.768	FALSE	NA	NA	NA	NA	58.8	131.4	NA	NA
YNL133C	0.768	FALSE	NA	NA	NA	NA	65	210.1	NA	NA
YDR013W	0.768	FALSE	NA	NA	NA	NA	307.6	1018	NA	NA
YMR279C	0.766	FALSE	NA	NA	NA	NA	12.2	43.6	NA	NA
YHR086W	0.762	FALSE	NA	NA	NA	NA	219.3	786.4	NA	NA
YML101C	0.761	FALSE	NA	NA	NA	NA	144.7	1152.9	NA	NA
YNR032W	0.758	FALSE	NA	NA	NA	NA	184	661.9	NA	NA
YOR195W	0.757	FALSE	NA	NA	NA	NA	102.5	369.4	NA	NA
YIL092W	0.756	FALSE	NA	NA	NA	NA	90.6	228	NA	NA
YJL194W	0.754	FALSE	NA	NA	NA	NA	255	577.6	NA	NA
YGL142C	0.748	FALSE	NA	NA	NA	NA	106.1	584.9	NA	NA
YDR180W	0.746	FALSE	NA	NA	NA	NA	214	766.3	NA	NA
YOR081C	0.744	FALSE	NA	NA	NA	NA	167.9	464.1	NA	NA
YBL061C	0.741	FALSE	NA	NA	NA	NA	412.6	1353.4	NA	NA
YER046W	0.739	FALSE	NA	NA	NA	NA	134.9	536.6	NA	NA
YJR098C	0.736	FALSE	NA	NA	NA	NA	64.5	227.8	NA	NA
YPR104C	0.735	FALSE	NA	NA	NA	NA	92.6	209.7	NA	NA
YMR041C	0.734	FALSE	NA	NA	NA	NA	100.4	400.8	NA	NA
YIL066C	0.731	FALSE	NA	NA	NA	NA	57.2	274.2	NA	NA
YIL114C	0.731	FALSE	NA	NA	NA	NA	122.2	922.9	NA	NA
YOL123W	0.729	FALSE	NA	NA	NA	NA	281.7	2559	NA	NA
YHR178W	0.727	FALSE	NA	NA	NA	NA	65.3	199.8	NA	NA
YCR086W	0.726	FALSE	NA	NA	NA	NA	193.1	757	NA	NA
YGL144C	0.726	FALSE	NA	NA	NA	NA	114.5	260.1	NA	NA
YKL092C	0.725	FALSE	NA	NA	NA	NA	140.8	536.5	NA	NA
YNL146C-A	0.725	FALSE	NA	NA	NA	NA	87.8	214.3	NA	NA
YOR011W	0.725	FALSE	NA	NA	NA	NA	73	444.5	NA	NA
YDR016C	0.723	FALSE	NA	NA	NA	NA	309.9	1170.6	NA	NA
YDR444W	0.719	FALSE	NA	NA	NA	NA	176.1	503.5	NA	NA
YFR016C	0.718	FALSE	NA	NA	NA	NA	96.3	569.2	NA	NA
YHR146W	0.717	FALSE	NA	NA	NA	NA	417.1	2477.2	NA	NA
YBL043W	0.716	FALSE	NA	NA	NA	NA	10.8	28.4	NA	NA
YGR230W	0.716	FALSE	NA	NA	NA	NA	79.5	310.2	NA	NA
YLL063C	0.713	FALSE	NA	NA	NA	NA	90.3	283.6	NA	NA
YOR176W	0.712	FALSE	NA	NA	NA	NA	257.8	2363.4	NA	NA
YCR024C-B	0.711	FALSE	NA	NA	NA	NA	1078.7	9124.7	NA	NA
YGL008C	0.711	FALSE	NA	NA	NA	NA	1072.4	11093.4	NA	NA
YEL065W	0.709	FALSE	NA	NA	NA	NA	405.2	1833.6	NA	NA
YPR152C	0.709	FALSE	NA	NA	NA	NA	79.2	187.3	NA	NA
YBR245C	0.706	FALSE	NA	NA	NA	NA	208	1140.3	NA	NA
YJL137C	0.705	FALSE	NA	NA	NA	NA	66.4	327.1	NA	NA
YGR065C	0.705	FALSE	NA	NA	NA	NA	367	1218.7	NA	NA
YGR014W	0.704	FALSE	NA	NA	NA	NA	556.5	2574.1	NA	NA
YLL002W	0.703	FALSE	NA	NA	NA	NA	113.6	418.4	NA	NA
YPR060C	0.701	FALSE	NA	NA	NA	NA	465.9	2323.5	NA	NA
YLR268W	0.701	FALSE	NA	NA	NA	NA	223.8	1987	NA	NA
YGR042W	0.7	FALSE	NA	NA	NA	NA	93	256.7	NA	NA
YKR054C	0.696	FALSE	NA	NA	NA	NA	107.4	663.5	NA	NA
YGL060W	0.696	FALSE	NA	NA	NA	NA	180	786.1	NA	NA
YPL258C	0.695	FALSE	NA	NA	NA	NA	93.2	255.4	NA	NA
YOR127W	0.694	FALSE	NA	NA	NA	NA	270.9	1007.5	NA	NA
YMR262W	0.693	FALSE	NA	NA	NA	NA	51.2	241.8	NA	NA
YBR085W	0.691	FALSE	NA	NA	NA	NA	109.7	493.8	NA	NA
YDR532C	0.691	FALSE	NA	NA	NA	NA	57.3	138.1	NA	NA
YPR173C	0.691	FALSE	NA	NA	NA	NA	425.4	1817.8	NA	NA
YDR464W	0.689	FALSE	NA	NA	NA	NA	120.7	487.8	NA	NA
YMR037C	0.687	FALSE	NA	NA	NA	NA	182.2	541.6	NA	NA
YER114C	0.687	FALSE	NA	NA	NA	NA	192.2	806.8	NA	NA
YOL094C	0.684	FALSE	NA	NA	NA	NA	310.7	983.9	NA	NA
YFL046W	0.683	FALSE	NA	NA	NA	NA	150	811.2	NA	NA
YJL133W	0.682	FALSE	NA	NA	NA	NA	255.2	580.8	NA	NA
YDR061W	0.681	FALSE	NA	NA	NA	NA	160.1	491.9	NA	NA
YOR327C	0.681	FALSE	NA	NA	NA	NA	870.3	5889.5	NA	NA
YJR118C	0.681	FALSE	NA	NA	NA	NA	179.9	1179.6	NA	NA
YER118C	0.681	FALSE	NA	NA	NA	NA	328.2	1445.3	NA	NA
YPR156C	0.68	FALSE	NA	NA	NA	NA	11.6	35.5	NA	NA
YIR009W	0.678	FALSE	NA	NA	NA	NA	177	362.7	NA	NA
YOR153W	0.678	FALSE	NA	NA	NA	NA	882.9	5212.9	NA	NA
YOR161C	0.677	FALSE	NA	NA	NA	NA	26.5	167.6	NA	NA
YDR254W	0.675	FALSE	NA	NA	NA	NA	78.9	211.8	NA	NA
YGL207W	0.674	FALSE	NA	NA	NA	NA	251.4	1882.6	NA	NA
YLR369W	0.673	FALSE	NA	NA	NA	NA	128.3	484.3	NA	NA
YAR002C-A	0.673	FALSE	NA	NA	NA	NA	345.9	5239.1	NA	NA
YDL119C	0.672	FALSE	NA	NA	NA	NA	74	180.9	NA	NA
YGR220C	0.672	FALSE	NA	NA	NA	NA	267.9	1048.6	NA	NA
YLR079W	0.672	FALSE	NA	NA	NA	NA	273.1	796.6	NA	NA
YEL071W	0.672	FALSE	NA	NA	NA	NA	450.9	3530.7	NA	NA
YDR163W	0.67	FALSE	NA	NA	NA	NA	158.3	555.9	NA	NA
YPL072W	0.669	FALSE	NA	NA	NA	NA	118.6	260.2	NA	NA
YLR284C	0.668	FALSE	NA	NA	NA	NA	44	183.7	NA	NA
YKL175W	0.668	FALSE	NA	NA	NA	NA	364.1	2302.9	NA	NA
YER140W	0.667	FALSE	NA	NA	NA	NA	150.6	524.1	NA	NA
YNL039W	0.665	FALSE	NA	NA	NA	NA	160.9	461.9	NA	NA
YPR017C	0.665	FALSE	NA	NA	NA	NA	168.6	713.6	NA	NA
YKL059C	0.664	FALSE	NA	NA	NA	NA	173.9	512.9	NA	NA
YBL112C	0.662	FALSE	NA	NA	NA	NA	250.7	491.9	NA	NA
YDR390C	0.661	FALSE	NA	NA	NA	NA	320.5	889.2	NA	NA
YBR276C	0.66	FALSE	NA	NA	NA	NA	186.4	1281.6	NA	NA
YOR372C	0.66	FALSE	NA	NA	NA	NA	210.2	660.5	NA	NA
YNL172W	0.659	FALSE	NA	NA	NA	NA	106	342	NA	NA
YOL158C	0.657	FALSE	NA	NA	NA	NA	261.8	1337	NA	NA
YMR011W	0.656	FALSE	NA	NA	NA	NA	411.8	3284.3	NA	NA
YCL056C	0.656	FALSE	NA	NA	NA	NA	330.8	1211.3	NA	NA
YOL011W	0.655	FALSE	NA	NA	NA	NA	401.6	1100.9	NA	NA
YML053C	0.653	FALSE	NA	NA	NA	NA	436.9	1054.3	NA	NA
YMR030W-A	0.653	FALSE	NA	NA	NA	NA	7.3	47.4	NA	NA
YHL048W	0.65	FALSE	NA	NA	NA	NA	89.1	492.4	NA	NA
YKL129C	0.648	FALSE	NA	NA	NA	NA	99.4	429.8	NA	NA
YDR115W	0.648	FALSE	NA	NA	NA	NA	530.4	1952.1	NA	NA
YOR328W	0.648	FALSE	NA	NA	NA	NA	112.5	381.2	NA	NA
YJL201W	0.647	FALSE	NA	NA	NA	NA	292	717.4	NA	NA
YKL116C	0.646	FALSE	NA	NA	NA	NA	205.2	533.6	NA	NA
YNL146W	0.646	FALSE	NA	NA	NA	NA	18.8	48.9	NA	NA
YLL003W	0.641	FALSE	NA	NA	NA	NA	150.1	414.7	NA	NA
YPR119W	0.64	FALSE	NA	NA	NA	NA	149.8	304.4	NA	NA
YBL015W	0.64	FALSE	NA	NA	NA	NA	88.7	496.8	NA	NA
YJL128C	0.639	FALSE	NA	NA	NA	NA	275.6	778.7	NA	NA
YNL108C	0.639	FALSE	NA	NA	NA	NA	189.2	1222.8	NA	NA
YPL262W	0.639	FALSE	NA	NA	NA	NA	225.4	3367.6	NA	NA
YLR181C	0.639	FALSE	NA	NA	NA	NA	182.6	944	NA	NA
YIL004C	0.637	FALSE	NA	NA	NA	NA	249.7	1383.8	NA	NA
YML104C	0.637	FALSE	NA	NA	NA	NA	160.8	669	NA	NA
YGL241W	0.635	FALSE	NA	NA	NA	NA	149	367.4	NA	NA
YBR273C	0.634	FALSE	NA	NA	NA	NA	137.7	597.2	NA	NA
YNL195C	0.633	FALSE	NA	NA	NA	NA	42.9	395.4	NA	NA
YMR132C	0.633	FALSE	NA	NA	NA	NA	170.4	458.2	NA	NA
YDR098C	0.633	FALSE	NA	NA	NA	NA	302.6	3579.3	NA	NA
YMR006C	0.632	FALSE	NA	NA	NA	NA	97.1	451.8	NA	NA
YLR306W	0.632	FALSE	NA	NA	NA	NA	116.8	404.6	NA	NA
YFR042W	0.631	FALSE	NA	NA	NA	NA	239.7	1043.4	NA	NA
YDL219W	0.628	FALSE	NA	NA	NA	NA	216.1	1726.9	NA	NA
YMR263W	0.627	FALSE	NA	NA	NA	NA	137.8	341.7	NA	NA
YNL127W	0.626	FALSE	NA	NA	NA	NA	93.2	311	NA	NA
YFL050C	0.624	FALSE	NA	NA	NA	NA	35.4	82.8	NA	NA
YFL037W	0.624	FALSE	NA	NA	NA	NA	551.6	8921.6	NA	NA
YER158C	0.623	FALSE	NA	NA	NA	NA	52.2	150.1	NA	NA
YNL216W	0.623	FALSE	NA	NA	NA	NA	223.5	927.1	NA	NA
YPR125W	0.62	FALSE	NA	NA	NA	NA	352.1	1200.9	NA	NA
YBR028C	0.619	FALSE	NA	NA	NA	NA	193.7	702.6	NA	NA
YML038C	0.619	FALSE	NA	NA	NA	NA	392	1436.8	NA	NA
YDL093W	0.618	FALSE	NA	NA	NA	NA	58.9	262.6	NA	NA
YMR292W	0.617	FALSE	NA	NA	NA	NA	546.6	4554.2	NA	NA
YGL201C	0.616	FALSE	NA	NA	NA	NA	139.6	513.8	NA	NA
YOR280C	0.616	FALSE	NA	NA	NA	NA	108.3	896.5	NA	NA
YLR151C	0.615	FALSE	NA	NA	NA	NA	55.9	172.2	NA	NA
YJL198W	0.613	FALSE	NA	NA	NA	NA	451.9	2148.9	NA	NA
YBR176W	0.613	FALSE	NA	NA	NA	NA	165.7	581.3	NA	NA
YDR371W	0.612	FALSE	NA	NA	NA	NA	78.2	342	NA	NA
YLR373C	0.61	FALSE	NA	NA	NA	NA	204.7	670.5	NA	NA
YGR001C	0.61	FALSE	NA	NA	NA	NA	241.7	2037.1	NA	NA
YFR036W	0.61	FALSE	NA	NA	NA	NA	130.2	522.6	NA	NA
YKL134C	0.609	FALSE	NA	NA	NA	NA	53.4	165	NA	NA
YCL001W	0.608	FALSE	NA	NA	NA	NA	408.9	4056.3	NA	NA
YJR013W	0.607	FALSE	NA	NA	NA	NA	122.1	536.5	NA	NA
YHR166C	0.607	FALSE	NA	NA	NA	NA	83.4	241.2	NA	NA
YMR126C	0.607	FALSE	NA	NA	NA	NA	238.1	679	NA	NA
YLR210W	0.604	FALSE	NA	NA	NA	NA	258.3	641.5	NA	NA
YDR106W	0.603	FALSE	NA	NA	NA	NA	29	92.9	NA	NA
YPR155C	0.602	FALSE	NA	NA	NA	NA	107.5	327.4	NA	NA
YDR325W	0.602	FALSE	NA	NA	NA	NA	126.9	411.7	NA	NA
YFL027C	0.601	FALSE	NA	NA	NA	NA	152.5	520.1	NA	NA
YJL134W	0.6	FALSE	NA	NA	NA	NA	356.6	1761.1	NA	NA
YOR104W	0.6	FALSE	NA	NA	NA	NA	92.8	249.7	NA	NA
YNL044W	0.6	FALSE	NA	NA	NA	NA	550.7	3487.8	NA	NA
YNR043W	0.6	FALSE	NA	NA	NA	NA	494.3	5319.9	NA	NA
YCR005C	0.598	FALSE	NA	NA	NA	NA	697.4	2820.2	NA	NA
YER018C	0.598	FALSE	NA	NA	NA	NA	171.5	892.9	NA	NA
YMR166C	0.598	FALSE	NA	NA	NA	NA	158.2	447.8	NA	NA
YPL082C	0.598	FALSE	NA	NA	NA	NA	446.9	1236	NA	NA
YCL029C	0.597	FALSE	NA	NA	NA	NA	109.5	289.1	NA	NA
YBL052C	0.597	FALSE	NA	NA	NA	NA	143.1	382.9	NA	NA
YIL136W	0.595	FALSE	NA	NA	NA	NA	21	159.7	NA	NA
YJR129C	0.594	FALSE	NA	NA	NA	NA	213.3	707.2	NA	NA
YOL014W	0.593	FALSE	NA	NA	NA	NA	210.8	414.5	NA	NA
YDR078C	0.593	FALSE	NA	NA	NA	NA	82.9	343.1	NA	NA
YKR082W	0.593	FALSE	NA	NA	NA	NA	348.4	1346.7	NA	NA
YBL046W	0.593	FALSE	NA	NA	NA	NA	110.1	298.5	NA	NA
YJR001W	0.593	FALSE	NA	NA	NA	NA	268.6	1739.1	NA	NA
YBR233W-A	0.592	FALSE	NA	NA	NA	NA	231.9	626.4	NA	NA
YFL045C	0.591	FALSE	NA	NA	NA	NA	1051.5	13739.2	NA	NA
YOR131C	0.59	FALSE	NA	NA	NA	NA	303.6	1396.1	NA	NA
YER014W	0.589	FALSE	NA	NA	NA	NA	89.9	481.3	NA	NA
YLR229C	0.589	FALSE	NA	NA	NA	NA	584.3	5279.1	NA	NA
YEL076C-A	0.589	FALSE	NA	NA	NA	NA	45	47.6	NA	NA
YDR257C	0.588	FALSE	NA	NA	NA	NA	203.6	674.1	NA	NA
YDL135C	0.588	FALSE	NA	NA	NA	NA	315.7	3562.6	NA	NA
YPR031W	0.587	FALSE	NA	NA	NA	NA	116.2	372.2	NA	NA
YHR109W	0.587	FALSE	NA	NA	NA	NA	67.7	156.9	NA	NA
YCR033W	0.587	FALSE	NA	NA	NA	NA	296.1	712.7	NA	NA
YLR082C	0.586	FALSE	NA	NA	NA	NA	95.9	206	NA	NA
YPL164C	0.584	FALSE	NA	NA	NA	NA	72.8	205.5	NA	NA
YMR288W	0.584	FALSE	NA	NA	NA	NA	125.6	366.2	NA	NA
YDL064W	0.583	FALSE	NA	NA	NA	NA	229.4	1865.7	NA	NA
YGL174W	0.582	FALSE	NA	NA	NA	NA	151.8	519.4	NA	NA
YDR110W	0.582	FALSE	NA	NA	NA	NA	192.2	550.6	NA	NA
YKL106W	0.581	FALSE	NA	NA	NA	NA	383.9	1547.1	NA	NA
YJL035C	0.579	FALSE	NA	NA	NA	NA	120	535.1	NA	NA
YMR299C	0.579	FALSE	NA	NA	NA	NA	131.4	516.9	NA	NA
YKL103C	0.578	FALSE	NA	NA	NA	NA	69.9	567	NA	NA
YLL061W	0.577	FALSE	NA	NA	NA	NA	302.8	1158	NA	NA
YOL124C	0.577	FALSE	NA	NA	NA	NA	373.9	1671.3	NA	NA
YNL190W	0.575	FALSE	NA	NA	NA	NA	735.6	5930.1	NA	NA
YMR054W	0.574	FALSE	NA	NA	NA	NA	272.7	1695.8	NA	NA
YDL166C	0.574	FALSE	NA	NA	NA	NA	518.6	3150.9	NA	NA
YML012W	0.574	FALSE	NA	NA	NA	NA	618.1	7413.4	NA	NA
YEL042W	0.573	FALSE	NA	NA	NA	NA	308.9	2382.1	NA	NA
YDR302W	0.573	FALSE	NA	NA	NA	NA	258.8	1559.5	NA	NA
YER038C	0.573	FALSE	NA	NA	NA	NA	26.9	62.8	NA	NA
YGL067W	0.571	FALSE	NA	NA	NA	NA	241	1954.4	NA	NA
YJR112W-A	0.571	FALSE	NA	NA	NA	NA	258.8	1459.1	NA	NA
YDL161W	0.571	FALSE	NA	NA	NA	NA	246.7	665.5	NA	NA
YDL006W	0.57	FALSE	NA	NA	NA	NA	139.2	355.3	NA	NA
YLR283W	0.569	FALSE	NA	NA	NA	NA	135.3	451.1	NA	NA
YOR163W	0.569	FALSE	NA	NA	NA	NA	157.5	1532.5	NA	NA
YGL242C	0.569	FALSE	NA	NA	NA	NA	222.3	1465.9	NA	NA
YMR036C	0.568	FALSE	NA	NA	NA	NA	207.1	462.7	NA	NA
YJL084C	0.566	FALSE	NA	NA	NA	NA	138.3	443.5	NA	NA
YGL139W	0.566	FALSE	NA	NA	NA	NA	110	494.6	NA	NA
YJR074W	0.563	FALSE	NA	NA	NA	NA	106.1	1179.3	NA	NA
YKL008C	0.563	FALSE	NA	NA	NA	NA	388.6	2230.4	NA	NA
YJL172W	0.56	FALSE	NA	NA	NA	NA	78.6	1776.1	NA	NA
YNL148C	0.56	FALSE	NA	NA	NA	NA	42.9	156.5	NA	NA
YGR284C	0.559	FALSE	NA	NA	NA	NA	210.9	2348	NA	NA
YDR052C	0.559	FALSE	NA	NA	NA	NA	158.1	413.1	NA	NA
YFR041C	0.558	FALSE	NA	NA	NA	NA	132.7	658.9	NA	NA
YDR201W	0.557	FALSE	NA	NA	NA	NA	162.9	614.1	NA	NA
YLR260W	0.556	FALSE	NA	NA	NA	NA	105.6	363.9	NA	NA
YPL115C	0.555	FALSE	NA	NA	NA	NA	201	816.4	NA	NA
YIL014W	0.554	FALSE	NA	NA	NA	NA	153.9	768.6	NA	NA
YGL079W	0.554	FALSE	NA	NA	NA	NA	170.8	1085.3	NA	NA
YCR059C	0.553	FALSE	NA	NA	NA	NA	198.2	1769.4	NA	NA
YLR335W	0.553	FALSE	NA	NA	NA	NA	380.1	2273.3	NA	NA
YBR066C	0.553	FALSE	NA	NA	NA	NA	209	657	NA	NA
YER167W	0.553	FALSE	NA	NA	NA	NA	392.9	1155.9	NA	NA
YDR198C	0.552	FALSE	NA	NA	NA	NA	176.2	479.5	NA	NA
YHR175W	0.552	FALSE	NA	NA	NA	NA	399.6	2826.1	NA	NA
YCR084C	0.549	FALSE	NA	NA	NA	NA	354.3	2080.3	NA	NA
YKL004W	0.549	FALSE	NA	NA	NA	NA	674.6	4495.4	NA	NA
YNL090W	0.549	FALSE	NA	NA	NA	NA	381.6	2237.3	NA	NA
YNL325C	0.547	FALSE	NA	NA	NA	NA	130.3	523.1	NA	NA
YOR197W	0.546	FALSE	NA	NA	NA	NA	329.2	3612.4	NA	NA
YBR264C	0.546	FALSE	NA	NA	NA	NA	218	1166.1	NA	NA
YJL019W	0.544	FALSE	NA	NA	NA	NA	53.1	134.9	NA	NA
YMR079W	0.543	FALSE	NA	NA	NA	NA	544.2	4726.5	NA	NA
YLR343W	0.543	FALSE	NA	NA	NA	NA	15.7	114.2	NA	NA
YMR296C	0.543	FALSE	NA	NA	NA	NA	511.6	3740.3	NA	NA
YBR029C	0.54	FALSE	NA	NA	NA	NA	359.8	1739.3	NA	NA
YJL204C	0.54	FALSE	NA	NA	NA	NA	140.3	449.8	NA	NA
YGR276C	0.54	FALSE	NA	NA	NA	NA	208.7	885.9	NA	NA
YPL163C	0.535	FALSE	NA	NA	NA	NA	968	6593.8	NA	NA
YKR087C	0.534	FALSE	NA	NA	NA	NA	264.4	856.6	NA	NA
YEL058W	0.533	FALSE	NA	NA	NA	NA	396	3941.2	NA	NA
YLR078C	0.533	FALSE	NA	NA	NA	NA	290.7	2014	NA	NA
YPL246C	0.532	FALSE	NA	NA	NA	NA	371	3062.8	NA	NA
YER064C	0.532	FALSE	NA	NA	NA	NA	778.8	2376	NA	NA
YPR149W	0.531	FALSE	NA	NA	NA	NA	809.7	5230.7	NA	NA
YJL085W	0.531	FALSE	NA	NA	NA	NA	118.5	350.4	NA	NA
YDR249C	0.531	FALSE	NA	NA	NA	NA	202.6	526.4	NA	NA
YKL222C	0.53	FALSE	NA	NA	NA	NA	49.4	166	NA	NA
YJR040W	0.53	FALSE	NA	NA	NA	NA	117.3	643.8	NA	NA
YJL112W	0.529	FALSE	NA	NA	NA	NA	110.7	295.7	NA	NA
YDR414C	0.528	FALSE	NA	NA	NA	NA	174.7	674.8	NA	NA
YJL183W	0.528	FALSE	NA	NA	NA	NA	433	2407.4	NA	NA
YLR246W	0.528	FALSE	NA	NA	NA	NA	158.2	480.8	NA	NA
YBR243C	0.527	FALSE	NA	NA	NA	NA	182.1	1283.7	NA	NA
YCR052W	0.525	FALSE	NA	NA	NA	NA	244.9	1283.9	NA	NA
YOR016C	0.524	FALSE	NA	NA	NA	NA	219.4	1683.2	NA	NA
YDR441C	0.523	FALSE	NA	NA	NA	NA	233.6	1359.7	NA	NA
YOR247W	0.522	FALSE	NA	NA	NA	NA	1106.7	10003	NA	NA
YOR103C	0.521	FALSE	NA	NA	NA	NA	419.7	2883.8	NA	NA
YDR518W	0.521	FALSE	NA	NA	NA	NA	110.3	1249.2	NA	NA
YLR084C	0.52	FALSE	NA	NA	NA	NA	385.6	1213.8	NA	NA
YDR435C	0.519	FALSE	NA	NA	NA	NA	142.7	1003	NA	NA
YCR023C	0.518	FALSE	NA	NA	NA	NA	208.7	776.1	NA	NA
YOL008W	0.518	FALSE	NA	NA	NA	NA	99.1	400.1	NA	NA
YML068W	0.517	FALSE	NA	NA	NA	NA	101	297.5	NA	NA
YGR053C	0.517	FALSE	NA	NA	NA	NA	25.7	73	NA	NA
YJR141W	0.516	FALSE	NA	NA	NA	NA	147.5	427.4	NA	NA
YGR111W	0.516	FALSE	NA	NA	NA	NA	117.3	963.6	NA	NA
YOR192C	0.515	FALSE	NA	NA	NA	NA	11.4	37.3	NA	NA
YOR198C	0.515	FALSE	NA	NA	NA	NA	451.9	5406.6	NA	NA
YHR106W	0.515	FALSE	NA	NA	NA	NA	149	804.3	NA	NA
YOR238W	0.515	FALSE	NA	NA	NA	NA	123.7	739.9	NA	NA
YBR069C	0.513	FALSE	NA	NA	NA	NA	694.4	2686.4	NA	NA
YMR087W	0.509	FALSE	NA	NA	NA	NA	88.3	368.3	NA	NA
YJL047C	0.508	FALSE	NA	NA	NA	NA	65.2	173.6	NA	NA
YOL093W	0.506	FALSE	NA	NA	NA	NA	308.9	1301.9	NA	NA
YOL021C	0.505	FALSE	NA	NA	NA	NA	380.4	1612.4	NA	NA
YPL144W	0.505	FALSE	NA	NA	NA	NA	336.5	1888	NA	NA
YPL227C	0.504	FALSE	NA	NA	NA	NA	327.8	1463.4	NA	NA
YHR112C	0.501	FALSE	NA	NA	NA	NA	173.7	988.6	NA	NA
YLR297W	0.501	FALSE	NA	NA	NA	NA	155.4	323.8	NA	NA
YPL023C	0.499	FALSE	NA	NA	NA	NA	291.3	1409.6	NA	NA
YHR182W	0.497	FALSE	NA	NA	NA	NA	77.7	232.1	NA	NA
YAR068W	0.496	FALSE	NA	NA	NA	NA	229.4	532.3	NA	NA
YMR267W	0.494	FALSE	NA	NA	NA	NA	276.6	1095.2	NA	NA
YIL144W	0.493	FALSE	NA	NA	NA	NA	87.6	197.2	NA	NA
YJR116W	0.492	FALSE	NA	NA	NA	NA	105.3	592.6	NA	NA
YDR150W	0.492	FALSE	NA	NA	NA	NA	149	798.2	NA	NA
YNL322C	0.492	FALSE	NA	NA	NA	NA	607.3	4911.6	NA	NA
YJL105W	0.491	FALSE	NA	NA	NA	NA	3.1	20.1	NA	NA
YFL010C	0.491	FALSE	NA	NA	NA	NA	160.5	2041.8	NA	NA
YLR005W	0.491	FALSE	NA	NA	NA	NA	260.2	1454	NA	NA
YOL149W	0.491	FALSE	NA	NA	NA	NA	277.5	1316	NA	NA
YDR392W	0.491	FALSE	NA	NA	NA	NA	156.6	545.1	NA	NA
YDR227W	0.49	FALSE	NA	NA	NA	NA	151.9	585.7	NA	NA
YPL152W-A	0.489	FALSE	NA	NA	NA	NA	58.2	46.8	NA	NA
YEL036C	0.488	FALSE	NA	NA	NA	NA	338.3	1335.2	NA	NA
YOL137W	0.487	FALSE	NA	NA	NA	NA	92.1	364	NA	NA
YOR222W	0.487	FALSE	NA	NA	NA	NA	157.3	723.5	NA	NA
YDR004W	0.487	FALSE	NA	NA	NA	NA	210.1	456.8	NA	NA
YKR101W	0.486	FALSE	NA	NA	NA	NA	114.4	300.8	NA	NA
YAL068C	0.485	FALSE	NA	NA	NA	NA	64.3	144.2	NA	NA
YEL004W	0.484	FALSE	NA	NA	NA	NA	84.5	321.5	NA	NA
YLR329W	0.484	FALSE	NA	NA	NA	NA	13.2	37.4	NA	NA
YOR237W	0.483	FALSE	NA	NA	NA	NA	16.3	77.7	NA	NA
YNL034W	0.482	FALSE	NA	NA	NA	NA	5.6	27.8	NA	NA
YNL010W	0.481	FALSE	NA	NA	NA	NA	336.2	5418.5	NA	NA
YDL086W	0.481	FALSE	NA	NA	NA	NA	210.8	2523.8	NA	NA
YHR176W	0.48	FALSE	NA	NA	NA	NA	83.9	345.5	NA	NA
YLR135W	0.48	FALSE	NA	NA	NA	NA	94.1	280.6	NA	NA
YOR378W	0.48	FALSE	NA	NA	NA	NA	22.9	94.3	NA	NA
YDR032C	0.479	FALSE	NA	NA	NA	NA	268.5	6523.5	NA	NA
YCL033C	0.479	FALSE	NA	NA	NA	NA	81.5	1413.5	NA	NA
YFL059W	0.476	FALSE	NA	NA	NA	NA	72.3	634.3	NA	NA
YIL085C	0.476	FALSE	NA	NA	NA	NA	251.6	1010.6	NA	NA
YHR144C	0.476	FALSE	NA	NA	NA	NA	320.5	1241.1	NA	NA
YBR042C	0.473	FALSE	NA	NA	NA	NA	198.6	1255.3	NA	NA
YNL107W	0.472	FALSE	NA	NA	NA	NA	158.6	488.4	NA	NA
YAL001C	0.471	FALSE	NA	NA	NA	NA	103.4	439.6	NA	NA
YMR019W	0.47	FALSE	NA	NA	NA	NA	259.8	881.7	NA	NA
YLR361C	0.469	FALSE	NA	NA	NA	NA	57	277.4	NA	NA
YPL176C	0.469	FALSE	NA	NA	NA	NA	183	697.8	NA	NA
YIL009W	0.469	FALSE	NA	NA	NA	NA	266.5	996.5	NA	NA
YMR184W	0.468	FALSE	NA	NA	NA	NA	206.4	1156.9	NA	NA
YLR049C	0.466	FALSE	NA	NA	NA	NA	242.9	1000.9	NA	NA
YLR446W	0.465	FALSE	NA	NA	NA	NA	50.9	150.5	NA	NA
YLR214W	0.465	FALSE	NA	NA	NA	NA	597.5	3421.3	NA	NA
YGR277C	0.464	FALSE	NA	NA	NA	NA	206.6	1213.3	NA	NA
YNR027W	0.464	FALSE	NA	NA	NA	NA	232.9	974.1	NA	NA
YJR053W	0.464	FALSE	NA	NA	NA	NA	8.1	32.2	NA	NA
YLR424W	0.463	FALSE	NA	NA	NA	NA	103.1	284.7	NA	NA
YLL064C	0.462	FALSE	NA	NA	NA	NA	176.8	464.5	NA	NA
YNR028W	0.461	FALSE	NA	NA	NA	NA	115.9	525.2	NA	NA
YHR175W-A	0.461	FALSE	NA	NA	NA	NA	519.7	1675.9	NA	NA
YBR172C	0.461	FALSE	NA	NA	NA	NA	337.8	781.9	NA	NA
YGL096W	0.461	FALSE	NA	NA	NA	NA	77.8	201.4	NA	NA
YAL023C	0.46	FALSE	NA	NA	NA	NA	404.7	3113.9	NA	NA
YOR001W	0.46	FALSE	NA	NA	NA	NA	236.3	829.9	NA	NA
YOR376W-A	0.46	FALSE	NA	NA	NA	NA	12.5	28.2	NA	NA
YBL085W	0.46	FALSE	NA	NA	NA	NA	244.8	759.6	NA	NA
YBR023C	0.46	FALSE	NA	NA	NA	NA	416.7	2301.9	NA	NA
YDR407C	0.459	FALSE	NA	NA	NA	NA	192.7	707.4	NA	NA
YJR050W	0.458	FALSE	NA	NA	NA	NA	173.3	411.7	NA	NA
YNL036W	0.458	FALSE	NA	NA	NA	NA	619.4	2937.4	NA	NA
YOR106W	0.458	FALSE	NA	NA	NA	NA	203.8	693.9	NA	NA
YDL033C	0.457	FALSE	NA	NA	NA	NA	156.5	439.1	NA	NA
YDL045W-A	0.457	FALSE	NA	NA	NA	NA	509.8	1809	NA	NA
YDR183W	0.456	FALSE	NA	NA	NA	NA	190.9	652.8	NA	NA
YNR026C	0.456	FALSE	NA	NA	NA	NA	201.7	687.8	NA	NA
YHR129C	0.455	FALSE	NA	NA	NA	NA	140.9	475.8	NA	NA
YKL162C	0.454	FALSE	NA	NA	NA	NA	58.4	122.9	NA	NA
YKL098W	0.454	FALSE	NA	NA	NA	NA	171.5	659.1	NA	NA
YDR354W	0.454	FALSE	NA	NA	NA	NA	280.6	1597.1	NA	NA
YJR019C	0.453	FALSE	NA	NA	NA	NA	112.5	327.5	NA	NA
YPL264C	0.452	FALSE	NA	NA	NA	NA	27.7	129.1	NA	NA
YMR261C	0.452	FALSE	NA	NA	NA	NA	161.7	1084.2	NA	NA
YJR154W	0.452	FALSE	NA	NA	NA	NA	4.9	23	NA	NA
YMR149W	0.451	FALSE	NA	NA	NA	NA	453.9	3591.5	NA	NA
YJL208C	0.45	FALSE	NA	NA	NA	NA	405.6	1568	NA	NA
YOL073C	0.45	FALSE	NA	NA	NA	NA	97.7	475.7	NA	NA
YKR008W	0.45	FALSE	NA	NA	NA	NA	205.7	677.2	NA	NA
YNR055C	0.449	FALSE	NA	NA	NA	NA	205.9	1021.7	NA	NA
YKL015W	0.449	FALSE	NA	NA	NA	NA	125.7	329.3	NA	NA
YGR275W	0.449	FALSE	NA	NA	NA	NA	195.9	1443.4	NA	NA
YER134C	0.449	FALSE	NA	NA	NA	NA	207.6	912.5	NA	NA
YBR231C	0.448	FALSE	NA	NA	NA	NA	76.8	244.1	NA	NA
YGL065C	0.448	FALSE	NA	NA	NA	NA	182.9	793.8	NA	NA
YNL238W	0.447	FALSE	NA	NA	NA	NA	147.5	532	NA	NA
YBR009C	0.446	FALSE	NA	NA	NA	NA	1681.7	10371.8	NA	NA
YAL040C	0.446	FALSE	NA	NA	NA	NA	479.7	1145.5	NA	NA
YDR005C	0.446	FALSE	NA	NA	NA	NA	213.8	669.4	NA	NA
YKL165C	0.445	FALSE	NA	NA	NA	NA	153.3	887.1	NA	NA
YNL176C	0.445	FALSE	NA	NA	NA	NA	319.3	1308.4	NA	NA
YER113C	0.445	FALSE	NA	NA	NA	NA	190.4	787.7	NA	NA
YFL026W	0.445	FALSE	NA	NA	NA	NA	990.4	5878.6	NA	NA
YML031W	0.444	FALSE	NA	NA	NA	NA	278.6	1177.6	NA	NA
YDL179W	0.443	FALSE	NA	NA	NA	NA	222.4	428.5	NA	NA
YFL036W	0.442	FALSE	NA	NA	NA	NA	199.9	636.8	NA	NA
YML065W	0.442	FALSE	NA	NA	NA	NA	136.1	585.5	NA	NA
YMR251W	0.441	FALSE	NA	NA	NA	NA	10.7	45.3	NA	NA
YJR143C	0.44	FALSE	NA	NA	NA	NA	159.4	1681.4	NA	NA
YOR209C	0.44	FALSE	NA	NA	NA	NA	379.2	2764.5	NA	NA
YNL077W	0.44	FALSE	NA	NA	NA	NA	195.1	417.6	NA	NA
YKL154W	0.44	FALSE	NA	NA	NA	NA	290.8	1297.5	NA	NA
YBR054W	0.439	FALSE	NA	NA	NA	NA	19.4	154	NA	NA
YHR038W	0.439	FALSE	NA	NA	NA	NA	120.2	251.6	NA	NA
YEL024W	0.439	FALSE	NA	NA	NA	NA	196.9	995.7	NA	NA
YDL004W	0.438	FALSE	NA	NA	NA	NA	400.3	3801.2	NA	NA
YPR005C	0.438	FALSE	NA	NA	NA	NA	76.2	253	NA	NA
YDL128W	0.438	FALSE	NA	NA	NA	NA	153.8	982.8	NA	NA
YGL027C	0.438	FALSE	NA	NA	NA	NA	65	676.9	NA	NA
YBR296C	0.438	FALSE	NA	NA	NA	NA	279.6	2800.3	NA	NA
YGR100W	0.437	FALSE	NA	NA	NA	NA	102.1	374.3	NA	NA
YHL044W	0.437	FALSE	NA	NA	NA	NA	32	197.5	NA	NA
YGL023C	0.436	FALSE	NA	NA	NA	NA	222.9	735.5	NA	NA
YMR273C	0.436	FALSE	NA	NA	NA	NA	135.1	392.2	NA	NA
YFR031C	0.436	FALSE	NA	NA	NA	NA	250.4	842	NA	NA
YOR136W	0.435	FALSE	NA	NA	NA	NA	411.3	4073.7	NA	NA
YJL093C	0.435	FALSE	NA	NA	NA	NA	244.7	1055.2	NA	NA
YMR226C	0.432	FALSE	NA	NA	NA	NA	397.2	6819.3	NA	NA
YJL091C	0.432	FALSE	NA	NA	NA	NA	189.8	725.6	NA	NA
YDR538W	0.431	FALSE	NA	NA	NA	NA	118.5	515.7	NA	NA
YOL088C	0.431	FALSE	NA	NA	NA	NA	168.7	954	NA	NA
YOR099W	0.429	FALSE	NA	NA	NA	NA	329.2	4424.5	NA	NA
YBR036C	0.429	FALSE	NA	NA	NA	NA	387.9	2145.5	NA	NA
YBR130C	0.427	FALSE	NA	NA	NA	NA	321	1301.1	NA	NA
YGL127C	0.427	FALSE	NA	NA	NA	NA	342.6	1030.2	NA	NA
YLR257W	0.427	FALSE	NA	NA	NA	NA	407.6	1511.2	NA	NA
YCL047C	0.427	FALSE	NA	NA	NA	NA	164.6	674.1	NA	NA
YDR472W	0.427	FALSE	NA	NA	NA	NA	409.4	1467	NA	NA
YPL218W	0.426	FALSE	NA	NA	NA	NA	856.1	10627	NA	NA
YPR176C	0.425	FALSE	NA	NA	NA	NA	183.2	882.5	NA	NA
YIL076W	0.425	FALSE	NA	NA	NA	NA	408.3	4265.9	NA	NA
YNL187W	0.423	FALSE	NA	NA	NA	NA	99.6	225.7	NA	NA
YDR047W	0.423	FALSE	NA	NA	NA	NA	443.3	1537.5	NA	NA
YPR008W	0.423	FALSE	NA	NA	NA	NA	147.7	277	NA	NA
YMR252C	0.423	FALSE	NA	NA	NA	NA	122.7	442.3	NA	NA
YHR188C	0.423	FALSE	NA	NA	NA	NA	184.5	1801.5	NA	NA
YNL264C	0.423	FALSE	NA	NA	NA	NA	129.1	1025.8	NA	NA
YGL221C	0.422	FALSE	NA	NA	NA	NA	347.2	3752.2	NA	NA
YCL012C	0.421	FALSE	NA	NA	NA	NA	133.7	761.7	NA	NA
YPL170W	0.421	FALSE	NA	NA	NA	NA	237.6	1273.8	NA	NA
YHR123W	0.421	FALSE	NA	NA	NA	NA	247.5	1321.1	NA	NA
YCR020C-A	0.42	FALSE	NA	NA	NA	NA	197.6	1138.8	NA	NA
YKL203C	0.42	FALSE	NA	NA	NA	NA	147.3	721.3	NA	NA
YIL147C	0.42	FALSE	NA	NA	NA	NA	166.8	806.2	NA	NA
YJL081C	0.419	FALSE	NA	NA	NA	NA	228.6	1103.4	NA	NA
YGL210W	0.419	FALSE	NA	NA	NA	NA	236.6	827.6	NA	NA
YGL097W	0.419	FALSE	NA	NA	NA	NA	319.9	1891	NA	NA
YOL112W	0.419	FALSE	NA	NA	NA	NA	178.3	677.9	NA	NA
YLR342W-A	0.419	FALSE	NA	NA	NA	NA	67.9	400.9	NA	NA
YCR098C	0.418	FALSE	NA	NA	NA	NA	18.3	55.3	NA	NA
YGR005C	0.418	FALSE	NA	NA	NA	NA	295.6	1470.6	NA	NA
YKL198C	0.417	FALSE	NA	NA	NA	NA	139.8	382.4	NA	NA
YFL044C	0.417	FALSE	NA	NA	NA	NA	77.5	475.5	NA	NA
YER098W	0.416	FALSE	NA	NA	NA	NA	29.3	73.9	NA	NA
YFR047C	0.416	FALSE	NA	NA	NA	NA	124.6	1661.3	NA	NA
YGR181W	0.416	FALSE	NA	NA	NA	NA	446.8	3891.6	NA	NA
YPR165W	0.415	FALSE	NA	NA	NA	NA	767.6	7490.2	NA	NA
YNL257C	0.414	FALSE	NA	NA	NA	NA	172.2	616	NA	NA
YCL038C	0.414	FALSE	NA	NA	NA	NA	52.1	307.7	NA	NA
YDR072C	0.414	FALSE	NA	NA	NA	NA	330.4	1122.9	NA	NA
YJL206C	0.414	FALSE	NA	NA	NA	NA	68.5	190.8	NA	NA
YPR107C	0.413	FALSE	NA	NA	NA	NA	212.4	584.3	NA	NA
YHL034C	0.413	FALSE	NA	NA	NA	NA	478.5	7954.8	NA	NA
YLR077W	0.413	FALSE	NA	NA	NA	NA	158	615.6	NA	NA
YKR076W	0.412	FALSE	NA	NA	NA	NA	37.6	465.5	NA	NA
YNL040W	0.412	FALSE	NA	NA	NA	NA	205.1	1557.6	NA	NA
YJL068C	0.411	FALSE	NA	NA	NA	NA	62.1	871	NA	NA
YPL140C	0.411	FALSE	NA	NA	NA	NA	81.9	270.2	NA	NA
YBL025W	0.41	FALSE	NA	NA	NA	NA	149.9	332	NA	NA
YDR207C	0.41	FALSE	NA	NA	NA	NA	212	809.5	NA	NA
YMR270C	0.41	FALSE	NA	NA	NA	NA	178.7	653.6	NA	NA
YOR110W	0.41	FALSE	NA	NA	NA	NA	110.5	418	NA	NA
YPL166W	0.409	FALSE	NA	NA	NA	NA	15.5	39.9	NA	NA
YDR288W	0.409	FALSE	NA	NA	NA	NA	174.8	457.8	NA	NA
YJL059W	0.409	FALSE	NA	NA	NA	NA	82.4	369.7	NA	NA
YNL097C	0.409	FALSE	NA	NA	NA	NA	131.6	392.5	NA	NA
YLR066W	0.409	FALSE	NA	NA	NA	NA	252	2336.1	NA	NA
YBR236C	0.408	FALSE	NA	NA	NA	NA	317	1790.7	NA	NA
YNL015W	0.408	FALSE	NA	NA	NA	NA	180.7	1583.5	NA	NA
YDR027C	0.408	FALSE	NA	NA	NA	NA	156.4	524.2	NA	NA
YDR393W	0.408	FALSE	NA	NA	NA	NA	97.1	191.6	NA	NA
YPR183W	0.407	FALSE	NA	NA	NA	NA	390.2	4768.3	NA	NA
YIL070C	0.407	FALSE	NA	NA	NA	NA	283	1063.8	NA	NA
YLR324W	0.406	FALSE	NA	NA	NA	NA	58.2	289.6	NA	NA
YGL154C	0.405	FALSE	NA	NA	NA	NA	68.3	380.4	NA	NA
YML070W	0.405	FALSE	NA	NA	NA	NA	206.5	2817.3	NA	NA
YEL022W	0.404	FALSE	NA	NA	NA	NA	176.7	1052.2	NA	NA
YMR277W	0.404	FALSE	NA	NA	NA	NA	149.2	426.6	NA	NA
YPL100W	0.403	FALSE	NA	NA	NA	NA	163.9	528.9	NA	NA
YHR067W	0.403	FALSE	NA	NA	NA	NA	55.7	300.7	NA	NA
YGL037C	0.403	FALSE	NA	NA	NA	NA	122.6	1650.5	NA	NA
YDR247W	0.403	FALSE	NA	NA	NA	NA	73.8	171.2	NA	NA
YLR083C	0.402	FALSE	NA	NA	NA	NA	231.3	1958.1	NA	NA
YKR096W	0.401	FALSE	NA	NA	NA	NA	241	693.7	NA	NA
YGR035C	0.401	FALSE	NA	NA	NA	NA	263.3	510	NA	NA
YPL113C	0.4	FALSE	NA	NA	NA	NA	48.8	162.7	NA	NA
YLR034C	0.399	FALSE	NA	NA	NA	NA	425.5	2130.1	NA	NA
YPR153W	0.399	FALSE	NA	NA	NA	NA	39.8	82	NA	NA
YKL018W	0.398	FALSE	NA	NA	NA	NA	293.5	1275.3	NA	NA
YJR015W	0.398	FALSE	NA	NA	NA	NA	221.1	1589.8	NA	NA
YBR022W	0.397	FALSE	NA	NA	NA	NA	201.1	904.5	NA	NA
YJR003C	0.396	FALSE	NA	NA	NA	NA	208.5	594.7	NA	NA
YDL154W	0.396	FALSE	NA	NA	NA	NA	65	176.8	NA	NA
YHL031C	0.396	FALSE	NA	NA	NA	NA	268.4	1222.9	NA	NA
YLR004C	0.395	FALSE	NA	NA	NA	NA	15.7	83.9	NA	NA
YLR178C	0.395	FALSE	NA	NA	NA	NA	46.9	483.9	NA	NA
YDR189W	0.395	FALSE	NA	NA	NA	NA	323.3	1423.3	NA	NA
YGR261C	0.395	FALSE	NA	NA	NA	NA	120.6	791.1	NA	NA
YBR195C	0.394	FALSE	NA	NA	NA	NA	296.1	656.5	NA	NA
YKL140W	0.394	FALSE	NA	NA	NA	NA	121.8	546.9	NA	NA
YPL138C	0.394	FALSE	NA	NA	NA	NA	143.5	370.9	NA	NA
YOL113W	0.394	FALSE	NA	NA	NA	NA	180.6	715.3	NA	NA
YJR035W	0.393	FALSE	NA	NA	NA	NA	56.4	150.4	NA	NA
YDR362C	0.392	FALSE	NA	NA	NA	NA	137.2	482.6	NA	NA
YIL090W	0.392	FALSE	NA	NA	NA	NA	289	1169.4	NA	NA
YLR063W	0.392	FALSE	NA	NA	NA	NA	213.5	569.2	NA	NA
YOL023W	0.39	FALSE	NA	NA	NA	NA	88.3	217.3	NA	NA
YMR122W-A	0.39	FALSE	NA	NA	NA	NA	2371.2	15242.9	NA	NA
YHR108W	0.39	FALSE	NA	NA	NA	NA	375.9	2832.5	NA	NA
YAL042W	0.39	FALSE	NA	NA	NA	NA	327.6	4036	NA	NA
YGR141W	0.39	FALSE	NA	NA	NA	NA	108.5	538.6	NA	NA
YOR130C	0.39	FALSE	NA	NA	NA	NA	112.9	548.4	NA	NA
YDL139C	0.389	FALSE	NA	NA	NA	NA	59	128.6	NA	NA
YKL050C	0.389	FALSE	NA	NA	NA	NA	24.6	67.3	NA	NA
YGL032C	0.389	FALSE	NA	NA	NA	NA	342.7	2431.2	NA	NA
YBR112C	0.389	FALSE	NA	NA	NA	NA	260	768.3	NA	NA
YDR397C	0.388	FALSE	NA	NA	NA	NA	612.1	3219.5	NA	NA
YCR069W	0.388	FALSE	NA	NA	NA	NA	154.5	873.6	NA	NA
YOL111C	0.387	FALSE	NA	NA	NA	NA	202.6	1042.6	NA	NA
YBL107C	0.387	FALSE	NA	NA	NA	NA	230.5	751.9	NA	NA
YBR077C	0.387	FALSE	NA	NA	NA	NA	388.4	1480.2	NA	NA
YKL161C	0.385	FALSE	NA	NA	NA	NA	69.5	276.9	NA	NA
YML083C	0.385	FALSE	NA	NA	NA	NA	2.6	22.7	NA	NA
YDR531W	0.385	FALSE	NA	NA	NA	NA	436.1	2623.4	NA	NA
YPL066W	0.385	FALSE	NA	NA	NA	NA	348.9	997.6	NA	NA
YHR062C	0.384	FALSE	NA	NA	NA	NA	366	1377.6	NA	NA
YPL249C	0.384	FALSE	NA	NA	NA	NA	69.5	353.5	NA	NA
YBR299W	0.384	FALSE	NA	NA	NA	NA	8.1	47	NA	NA
YBR026C	0.384	FALSE	NA	NA	NA	NA	92.9	1122.5	NA	NA
YOR213C	0.383	FALSE	NA	NA	NA	NA	239.5	703.6	NA	NA
YHR107C	0.383	FALSE	NA	NA	NA	NA	283.2	1616.6	NA	NA
YNL099C	0.383	FALSE	NA	NA	NA	NA	472.4	2570.9	NA	NA
YAL017W	0.381	FALSE	NA	NA	NA	NA	124.9	411.9	NA	NA
YKL212W	0.381	FALSE	NA	NA	NA	NA	306.9	2382.3	NA	NA
YDL095W	0.381	FALSE	NA	NA	NA	NA	298.1	2644.3	NA	NA
YLR307W	0.381	FALSE	NA	NA	NA	NA	12.3	54.4	NA	NA
YDR119W	0.38	FALSE	NA	NA	NA	NA	253.9	1371.1	NA	NA
YLR454W	0.38	FALSE	NA	NA	NA	NA	109.5	748.5	NA	NA
YJR062C	0.38	FALSE	NA	NA	NA	NA	88.2	250.5	NA	NA
YDR122W	0.38	FALSE	NA	NA	NA	NA	106.4	581.8	NA	NA
YKL039W	0.379	FALSE	NA	NA	NA	NA	288.9	1607	NA	NA
YDR345C	0.379	FALSE	NA	NA	NA	NA	784.6	5592.4	NA	NA
YHR204W	0.378	FALSE	NA	NA	NA	NA	252	741.1	NA	NA
YOL138C	0.377	FALSE	NA	NA	NA	NA	149.6	440.9	NA	NA
YPR058W	0.376	FALSE	NA	NA	NA	NA	183.3	2022.3	NA	NA
YOR129C	0.376	FALSE	NA	NA	NA	NA	93.7	324.3	NA	NA
YLR057W	0.375	FALSE	NA	NA	NA	NA	133.2	350.5	NA	NA
YER087C-B	0.374	FALSE	NA	NA	NA	NA	747.6	6654.5	NA	NA
YOR028C	0.374	FALSE	NA	NA	NA	NA	96.3	242.3	NA	NA
YDR520C	0.374	FALSE	NA	NA	NA	NA	159.3	427.3	NA	NA
YOL154W	0.372	FALSE	NA	NA	NA	NA	66.6	390.3	NA	NA
YMR282C	0.372	FALSE	NA	NA	NA	NA	109	330.6	NA	NA
YHR104W	0.372	FALSE	NA	NA	NA	NA	143.7	1148.5	NA	NA
YKL093W	0.372	FALSE	NA	NA	NA	NA	11.9	76.8	NA	NA
YJR083C	0.371	FALSE	NA	NA	NA	NA	137.1	393.2	NA	NA
YEL041W	0.371	FALSE	NA	NA	NA	NA	22.7	74	NA	NA
YKL017C	0.371	FALSE	NA	NA	NA	NA	102.8	340.8	NA	NA
YAL034C	0.37	FALSE	NA	NA	NA	NA	153	478	NA	NA
YGR227W	0.369	FALSE	NA	NA	NA	NA	126	472.1	NA	NA
YBR014C	0.369	FALSE	NA	NA	NA	NA	198.7	1356.9	NA	NA
YML088W	0.369	FALSE	NA	NA	NA	NA	103.2	266.2	NA	NA
YIL063C	0.368	FALSE	NA	NA	NA	NA	215.4	1587.3	NA	NA
YMR017W	0.368	FALSE	NA	NA	NA	NA	4.2	22.8	NA	NA
YPR024W	0.368	FALSE	NA	NA	NA	NA	187.8	726.8	NA	NA
YER004W	0.368	FALSE	NA	NA	NA	NA	325.6	2485.9	NA	NA
YLR380W	0.367	FALSE	NA	NA	NA	NA	257.4	1879.8	NA	NA
YOL081W	0.367	FALSE	NA	NA	NA	NA	358.3	1886.5	NA	NA
YAL044W-A	0.367	FALSE	NA	NA	NA	NA	182	2164.9	NA	NA
YBL056W	0.367	FALSE	NA	NA	NA	NA	266.1	1616.2	NA	NA
YPR036W-A	0.367	FALSE	NA	NA	NA	NA	2025.6	6280.8	NA	NA
YOR042W	0.366	FALSE	NA	NA	NA	NA	201.6	1097.6	NA	NA
YLR021W	0.366	FALSE	NA	NA	NA	NA	207.7	868.7	NA	NA
YNL160W	0.366	FALSE	NA	NA	NA	NA	57.6	506.8	NA	NA
YBR016W	0.366	FALSE	NA	NA	NA	NA	609.3	2456.2	NA	NA
YGL198W	0.366	FALSE	NA	NA	NA	NA	375.7	2260.7	NA	NA
YCL064C	0.366	FALSE	NA	NA	NA	NA	889	4971.4	NA	NA
YDR267C	0.366	FALSE	NA	NA	NA	NA	197.6	578.9	NA	NA
YLR359W	0.365	FALSE	NA	NA	NA	NA	647.6	6978.7	NA	NA
YGR125W	0.365	FALSE	NA	NA	NA	NA	89.8	263.1	NA	NA
YKL121W	0.365	FALSE	NA	NA	NA	NA	76.6	275.3	NA	NA
YDL176W	0.365	FALSE	NA	NA	NA	NA	100.5	261.8	NA	NA
YDL065C	0.364	FALSE	NA	NA	NA	NA	195	1002.1	NA	NA
YOL126C	0.363	FALSE	NA	NA	NA	NA	770.1	1896.5	NA	NA
YNL138W	0.362	FALSE	NA	NA	NA	NA	336.6	4853	NA	NA
YER060W	0.362	FALSE	NA	NA	NA	NA	28.5	230.8	NA	NA
YDR116C	0.362	FALSE	NA	NA	NA	NA	292.1	893.4	NA	NA
YOR014W	0.362	FALSE	NA	NA	NA	NA	174.6	964.4	NA	NA
YDR080W	0.361	FALSE	NA	NA	NA	NA	60.9	194.5	NA	NA
YDL024C	0.361	FALSE	NA	NA	NA	NA	15.9	60.7	NA	NA
YMR028W	0.36	FALSE	NA	NA	NA	NA	130.9	347.2	NA	NA
YBL019W	0.36	FALSE	NA	NA	NA	NA	76	240.1	NA	NA
YDL107W	0.359	FALSE	NA	NA	NA	NA	64.1	184.9	NA	NA
YLR163C	0.359	FALSE	NA	NA	NA	NA	236.9	1051.6	NA	NA
YBR083W	0.359	FALSE	NA	NA	NA	NA	514.7	1615.7	NA	NA
YML079W	0.359	FALSE	NA	NA	NA	NA	96.9	1370.5	NA	NA
YDL098C	0.359	FALSE	NA	NA	NA	NA	127.7	586.3	NA	NA
YGR267C	0.359	FALSE	NA	NA	NA	NA	521.2	4048.5	NA	NA
YBL111C	0.358	FALSE	NA	NA	NA	NA	459.7	863.4	NA	NA
YDR014W	0.357	FALSE	NA	NA	NA	NA	50.4	88.2	NA	NA
YGR086C	0.357	FALSE	NA	NA	NA	NA	767.9	7945.7	NA	NA
YPR007C	0.357	FALSE	NA	NA	NA	NA	7.6	42.1	NA	NA
YDL117W	0.356	FALSE	NA	NA	NA	NA	267	838.2	NA	NA
YPL101W	0.356	FALSE	NA	NA	NA	NA	303.9	1233.4	NA	NA
YGR119C	0.355	FALSE	NA	NA	NA	NA	362.4	1030.8	NA	NA
YOL025W	0.354	FALSE	NA	NA	NA	NA	136	417.5	NA	NA
YJL102W	0.354	FALSE	NA	NA	NA	NA	96.4	445.6	NA	NA
YHR098C	0.354	FALSE	NA	NA	NA	NA	451.7	2400.1	NA	NA
YOL026C	0.353	FALSE	NA	NA	NA	NA	209.3	1830.3	NA	NA
YMR117C	0.353	FALSE	NA	NA	NA	NA	15.6	28.7	NA	NA
YNR007C	0.353	FALSE	NA	NA	NA	NA	72.3	216	NA	NA
YOR347C	0.352	FALSE	NA	NA	NA	NA	64.9	468.1	NA	NA
YLR304C	0.352	FALSE	NA	NA	NA	NA	497.1	5860.3	NA	NA
YOR249C	0.352	FALSE	NA	NA	NA	NA	86.1	240	NA	NA
YML123C	0.351	FALSE	NA	NA	NA	NA	1294.1	10558.9	NA	NA
YJR047C	0.351	FALSE	NA	NA	NA	NA	67.5	884.8	NA	NA
YML110C	0.351	FALSE	NA	NA	NA	NA	252	3279.8	NA	NA
YGL195W	0.349	FALSE	NA	NA	NA	NA	344.3	2535.6	NA	NA
YDL206W	0.349	FALSE	NA	NA	NA	NA	38.1	156.7	NA	NA
YDR368W	0.349	FALSE	NA	NA	NA	NA	272	3714.2	NA	NA
YKL186C	0.348	FALSE	NA	NA	NA	NA	602.8	2319.3	NA	NA
YPR095C	0.348	FALSE	NA	NA	NA	NA	70.3	220.4	NA	NA
YGL226C-A	0.348	FALSE	NA	NA	NA	NA	423.9	3896.2	NA	NA
YHR113W	0.348	FALSE	NA	NA	NA	NA	173.1	1585.6	NA	NA
YBL059W	0.347	FALSE	NA	NA	NA	NA	69.9	255.6	NA	NA
YPL061W	0.347	FALSE	NA	NA	NA	NA	1247.2	13758.9	NA	NA
YJL106W	0.347	FALSE	NA	NA	NA	NA	33.1	79	NA	NA
YCR026C	0.347	FALSE	NA	NA	NA	NA	61	180.9	NA	NA
YDR246W	0.345	FALSE	NA	NA	NA	NA	194.9	726.2	NA	NA
YCR081W	0.345	FALSE	NA	NA	NA	NA	49.1	188.7	NA	NA
YDL194W	0.345	FALSE	NA	NA	NA	NA	60.8	198.9	NA	NA
YHR184W	0.345	FALSE	NA	NA	NA	NA	42.4	124.3	NA	NA
YJL133C-A	0.344	FALSE	NA	NA	NA	NA	701.8	1997.4	NA	NA
YDR137W	0.344	FALSE	NA	NA	NA	NA	272.7	764.7	NA	NA
YIR001C	0.344	FALSE	NA	NA	NA	NA	115.3	457.9	NA	NA
YLR301W	0.344	FALSE	NA	NA	NA	NA	236.6	3974.9	NA	NA
YGR289C	0.344	FALSE	NA	NA	NA	NA	24	58.9	NA	NA
YCR073W-A	0.343	FALSE	NA	NA	NA	NA	285.6	1974.4	NA	NA
YGR255C	0.342	FALSE	NA	NA	NA	NA	98.3	762.8	NA	NA
YIR024C	0.342	FALSE	NA	NA	NA	NA	103	310.1	NA	NA
YJL174W	0.342	FALSE	NA	NA	NA	NA	646.6	3730.7	NA	NA
YBR199W	0.341	FALSE	NA	NA	NA	NA	256.2	1566.3	NA	NA
YGR062C	0.34	FALSE	NA	NA	NA	NA	117.3	342.8	NA	NA
YHR076W	0.34	FALSE	NA	NA	NA	NA	185.3	1164.8	NA	NA
YMR097C	0.34	FALSE	NA	NA	NA	NA	149.9	593.9	NA	NA
YGL150C	0.339	FALSE	NA	NA	NA	NA	162.3	813.6	NA	NA
YOR390W	0.338	FALSE	NA	NA	NA	NA	191.2	625.5	NA	NA
YMR230W-A	0.338	FALSE	NA	NA	NA	NA	22.6	231.9	NA	NA
YKR011C	0.338	FALSE	NA	NA	NA	NA	166.6	675.3	NA	NA
YDR376W	0.337	FALSE	NA	NA	NA	NA	76.2	352.5	NA	NA
YLL023C	0.337	FALSE	NA	NA	NA	NA	148.7	1180.3	NA	NA
YLR300W	0.337	FALSE	NA	NA	NA	NA	1074.5	7451.8	NA	NA
YAL049C	0.337	FALSE	NA	NA	NA	NA	193.1	1453.1	NA	NA
YLR248W	0.337	FALSE	NA	NA	NA	NA	219.9	1159.7	NA	NA
YPL279C	0.337	FALSE	NA	NA	NA	NA	157.3	522.3	NA	NA
YPL196W	0.336	FALSE	NA	NA	NA	NA	177.5	699.2	NA	NA
YBR196C	0.336	FALSE	NA	NA	NA	NA	1349.1	17087.6	NA	NA
YDL053C	0.336	FALSE	NA	NA	NA	NA	457.6	2554.1	NA	NA
YER141W	0.335	FALSE	NA	NA	NA	NA	266.7	1441.3	NA	NA
YPL225W	0.335	FALSE	NA	NA	NA	NA	470.1	4378.8	NA	NA
YKL112W	0.335	FALSE	NA	NA	NA	NA	217.1	668.1	NA	NA
YDL248W	0.335	FALSE	NA	NA	NA	NA	102.3	415.8	NA	NA
YKL114C	0.335	FALSE	NA	NA	NA	NA	215.9	1316.4	NA	NA
YDL044C	0.334	FALSE	NA	NA	NA	NA	145.7	355.9	NA	NA
YOR292C	0.334	FALSE	NA	NA	NA	NA	90.3	292.5	NA	NA
YMR221C	0.334	FALSE	NA	NA	NA	NA	150.5	1210.5	NA	NA
YKL088W	0.333	FALSE	NA	NA	NA	NA	143.8	418.8	NA	NA
YFL042C	0.333	FALSE	NA	NA	NA	NA	131.5	513.1	NA	NA
YOR305W	0.333	FALSE	NA	NA	NA	NA	575.5	2286	NA	NA
YNL112W	0.333	FALSE	NA	NA	NA	NA	405.9	3677.8	NA	NA
YDR091C	0.332	FALSE	NA	NA	NA	NA	432.4	3090.3	NA	NA
YDR200C	0.332	FALSE	NA	NA	NA	NA	162.6	623.6	NA	NA
YPR161C	0.332	FALSE	NA	NA	NA	NA	258.3	1023.1	NA	NA
YMR290C	0.331	FALSE	NA	NA	NA	NA	463.2	2312.9	NA	NA
YNL291C	0.331	FALSE	NA	NA	NA	NA	205.1	1179	NA	NA
YHL013C	0.33	FALSE	NA	NA	NA	NA	194.1	638.5	NA	NA
YNL003C	0.33	FALSE	NA	NA	NA	NA	146.1	411.2	NA	NA
YDR481C	0.33	FALSE	NA	NA	NA	NA	345.2	2727.5	NA	NA
YJL193W	0.33	FALSE	NA	NA	NA	NA	193.5	508.6	NA	NA
YDR380W	0.329	FALSE	NA	NA	NA	NA	103.5	702.6	NA	NA
YNL018C	0.329	FALSE	NA	NA	NA	NA	3.3	19.9	NA	NA
YPL274W	0.329	FALSE	NA	NA	NA	NA	234.3	1258.4	NA	NA
YFL062W	0.328	FALSE	NA	NA	NA	NA	266.3	1953.6	NA	NA
YER091C	0.328	FALSE	NA	NA	NA	NA	862.7	7685.3	NA	NA
YJL158C	0.327	FALSE	NA	NA	NA	NA	1607.6	17290.6	NA	NA
YDR118W	0.326	FALSE	NA	NA	NA	NA	92.3	252.8	NA	NA
YNL169C	0.326	FALSE	NA	NA	NA	NA	216.3	900.1	NA	NA
YJL096W	0.326	FALSE	NA	NA	NA	NA	289.4	1229	NA	NA
YNL074C	0.326	FALSE	NA	NA	NA	NA	191.7	897.7	NA	NA
YHR138C	0.326	FALSE	NA	NA	NA	NA	117.4	937.7	NA	NA
YMR030W	0.326	FALSE	NA	NA	NA	NA	69.7	194.5	NA	NA
YLL048C	0.325	FALSE	NA	NA	NA	NA	241.8	1592.3	NA	NA
YOR059C	0.325	FALSE	NA	NA	NA	NA	156.5	446.9	NA	NA
YBR078W	0.325	FALSE	NA	NA	NA	NA	1372.7	15198.8	NA	NA
YNL331C	0.325	FALSE	NA	NA	NA	NA	55.3	107.8	NA	NA
YDR082W	0.323	FALSE	NA	NA	NA	NA	131.3	334.1	NA	NA
YMR004W	0.323	FALSE	NA	NA	NA	NA	204.1	818.3	NA	NA
YDR077W	0.322	FALSE	NA	NA	NA	NA	1274.8	15833.1	NA	NA
YDR023W	0.322	FALSE	NA	NA	NA	NA	717.4	10133.9	NA	NA
YMR220W	0.322	FALSE	NA	NA	NA	NA	431.8	2705.5	NA	NA
YHR120W	0.321	FALSE	NA	NA	NA	NA	75.1	213.1	NA	NA
YBL080C	0.321	FALSE	NA	NA	NA	NA	98	226.9	NA	NA
YMR183C	0.32	FALSE	NA	NA	NA	NA	233.9	923.9	NA	NA
YGL176C	0.32	FALSE	NA	NA	NA	NA	136.8	283.2	NA	NA
YKL011C	0.32	FALSE	NA	NA	NA	NA	113.7	441.4	NA	NA
YLR292C	0.319	FALSE	NA	NA	NA	NA	331.1	2900.9	NA	NA
YNR074C	0.319	FALSE	NA	NA	NA	NA	162.5	690.6	NA	NA
YOL164W	0.318	FALSE	NA	NA	NA	NA	80.4	405.9	NA	NA
YLR113W	0.318	FALSE	NA	NA	NA	NA	482.2	3053.2	NA	NA
YPL103C	0.318	FALSE	NA	NA	NA	NA	135.5	416.5	NA	NA
YGL119W	0.318	FALSE	NA	NA	NA	NA	156.4	690.8	NA	NA
YNL158W	0.317	FALSE	NA	NA	NA	NA	177.5	538	NA	NA
YDR469W	0.317	FALSE	NA	NA	NA	NA	231.7	912.6	NA	NA
YLR413W	0.316	FALSE	NA	NA	NA	NA	777.5	3179.7	NA	NA
YDR430C	0.316	FALSE	NA	NA	NA	NA	130.9	364.6	NA	NA
YLR266C	0.316	FALSE	NA	NA	NA	NA	55.9	184.9	NA	NA
YNL277W-A	0.315	FALSE	NA	NA	NA	NA	8.3	22	NA	NA
YIL156W	0.315	FALSE	NA	NA	NA	NA	68	298	NA	NA
YHL039W	0.315	FALSE	NA	NA	NA	NA	322.1	1737.2	NA	NA
YGR131W	0.314	FALSE	NA	NA	NA	NA	36.4	163.1	NA	NA
YLR436C	0.313	FALSE	NA	NA	NA	NA	117	288.1	NA	NA
YOR040W	0.313	FALSE	NA	NA	NA	NA	34.7	182.6	NA	NA
YNL056W	0.313	FALSE	NA	NA	NA	NA	319.5	1552.4	NA	NA
YDR066C	0.313	FALSE	NA	NA	NA	NA	69.9	252.8	NA	NA
YPR054W	0.313	FALSE	NA	NA	NA	NA	3.7	38.9	NA	NA
YOL102C	0.312	FALSE	NA	NA	NA	NA	186.7	993.3	NA	NA
YDR173C	0.311	FALSE	NA	NA	NA	NA	68.3	244	NA	NA
YNL220W	0.31	FALSE	NA	NA	NA	NA	680.6	5188.8	NA	NA
YDR168W	0.31	FALSE	NA	NA	NA	NA	242.6	1161.6	NA	NA
YLL043W	0.31	FALSE	NA	NA	NA	NA	352.4	1422.4	NA	NA
YKL164C	0.31	FALSE	NA	NA	NA	NA	1099.5	6286.3	NA	NA
YNR001C	0.31	FALSE	NA	NA	NA	NA	388.8	3269.9	NA	NA
YKR067W	0.309	FALSE	NA	NA	NA	NA	106.4	523.1	NA	NA
YOR034C	0.309	FALSE	NA	NA	NA	NA	108.2	305.7	NA	NA
YGL226W	0.309	FALSE	NA	NA	NA	NA	106.4	425.6	NA	NA
YPL022W	0.309	FALSE	NA	NA	NA	NA	223.2	593.6	NA	NA
YPL028W	0.309	FALSE	NA	NA	NA	NA	668	8294.7	NA	NA
YOL060C	0.308	FALSE	NA	NA	NA	NA	101.2	271.8	NA	NA
YOR018W	0.308	FALSE	NA	NA	NA	NA	64.7	150.5	NA	NA
YOR156C	0.308	FALSE	NA	NA	NA	NA	45.1	107.4	NA	NA
YCR075W-A	0.307	FALSE	NA	NA	NA	NA	177.9	1120.4	NA	NA
YGL004C	0.307	FALSE	NA	NA	NA	NA	108.7	386.3	NA	NA
YJR031C	0.307	FALSE	NA	NA	NA	NA	108.9	575.5	NA	NA
YKL142W	0.306	FALSE	NA	NA	NA	NA	294	2572.3	NA	NA
YIR042C	0.306	FALSE	NA	NA	NA	NA	14.3	33.1	NA	NA
YHL029C	0.305	FALSE	NA	NA	NA	NA	338.9	1027.6	NA	NA
YFR002W	0.305	FALSE	NA	NA	NA	NA	285.8	1105.1	NA	NA
YJR135C	0.305	FALSE	NA	NA	NA	NA	91.7	241	NA	NA
YIL176C	0.305	FALSE	NA	NA	NA	NA	141.9	417.6	NA	NA
YOL047C	0.305	FALSE	NA	NA	NA	NA	28.6	109.3	NA	NA
YAR035C-A	0.305	FALSE	NA	NA	NA	NA	14.2	45	NA	NA
YDL019C	0.304	FALSE	NA	NA	NA	NA	112.1	490.6	NA	NA
YGL237C	0.304	FALSE	NA	NA	NA	NA	154	441.5	NA	NA
YER020W	0.304	FALSE	NA	NA	NA	NA	278.2	1184.2	NA	NA
YFL007W	0.304	FALSE	NA	NA	NA	NA	171.3	1203.3	NA	NA
YLR258W	0.303	FALSE	NA	NA	NA	NA	79.7	481.2	NA	NA
YMR222C	0.303	FALSE	NA	NA	NA	NA	222.9	1167.2	NA	NA
YJR061W	0.303	FALSE	NA	NA	NA	NA	43.4	130	NA	NA
YLR352W	0.303	FALSE	NA	NA	NA	NA	110	361	NA	NA
YPR046W	0.302	FALSE	NA	NA	NA	NA	173.5	417	NA	NA
YGR282C	0.302	FALSE	NA	NA	NA	NA	853.7	11518.9	NA	NA
YPL085W	0.301	FALSE	NA	NA	NA	NA	142.7	590.4	NA	NA
YER093C-A	0.3	FALSE	NA	NA	NA	NA	118.5	324.9	NA	NA
YFR021W	0.3	FALSE	NA	NA	NA	NA	133.5	414.4	NA	NA
YGL208W	0.3	FALSE	NA	NA	NA	NA	85.2	344.9	NA	NA
YPR057W	0.299	FALSE	NA	NA	NA	NA	260.8	829.6	NA	NA
YPL003W	0.299	FALSE	NA	NA	NA	NA	70.6	292.1	NA	NA
YGL016W	0.299	FALSE	NA	NA	NA	NA	78	631.7	NA	NA
YBL050W	0.299	FALSE	NA	NA	NA	NA	337.4	1752.9	NA	NA
YBR015C	0.298	FALSE	NA	NA	NA	NA	276.1	1741.9	NA	NA
YDR359C	0.298	FALSE	NA	NA	NA	NA	147.3	367.1	NA	NA
YBL026W	0.298	FALSE	NA	NA	NA	NA	714.3	3703.6	NA	NA
YGL225W	0.298	FALSE	NA	NA	NA	NA	647.2	6987.7	NA	NA
YBR120C	0.298	FALSE	NA	NA	NA	NA	222.8	494.1	NA	NA
YGR254W	0.297	FALSE	NA	NA	NA	NA	529	10546	NA	NA
YBR271W	0.297	FALSE	NA	NA	NA	NA	257.4	1023.8	NA	NA
YDL214C	0.297	FALSE	NA	NA	NA	NA	12.8	35.9	NA	NA
YDR294C	0.296	FALSE	NA	NA	NA	NA	254.5	1756.5	NA	NA
YDL116W	0.295	FALSE	NA	NA	NA	NA	342.2	1254.1	NA	NA
YGR016W	0.294	FALSE	NA	NA	NA	NA	62.9	143.9	NA	NA
YLR182W	0.294	FALSE	NA	NA	NA	NA	182.6	488.4	NA	NA
YGR134W	0.293	FALSE	NA	NA	NA	NA	219.2	677	NA	NA
YER183C	0.293	FALSE	NA	NA	NA	NA	262.3	1574.9	NA	NA
YPL204W	0.293	FALSE	NA	NA	NA	NA	356	1014.1	NA	NA
YPR021C	0.293	FALSE	NA	NA	NA	NA	70.4	415.9	NA	NA
YFL034C-B	0.293	FALSE	NA	NA	NA	NA	252.8	859.3	NA	NA
YMR058W	0.292	FALSE	NA	NA	NA	NA	588.4	4950.1	NA	NA
YNL083W	0.292	FALSE	NA	NA	NA	NA	145.2	423.6	NA	NA
YPR029C	0.292	FALSE	NA	NA	NA	NA	252.7	1150.7	NA	NA
YPL034W	0.292	FALSE	NA	NA	NA	NA	230.2	754.5	NA	NA
YPR037C	0.29	FALSE	NA	NA	NA	NA	151.4	1499.1	NA	NA
YHR039C	0.29	FALSE	NA	NA	NA	NA	201.6	1301.4	NA	NA
YLR375W	0.29	FALSE	NA	NA	NA	NA	302.1	1441.4	NA	NA
YKL208W	0.289	FALSE	NA	NA	NA	NA	122.1	352.2	NA	NA
YER166W	0.289	FALSE	NA	NA	NA	NA	169.3	652	NA	NA
YLR102C	0.289	FALSE	NA	NA	NA	NA	96	287.7	NA	NA
YOL020W	0.288	FALSE	NA	NA	NA	NA	509.1	1975.1	NA	NA
YGL209W	0.287	FALSE	NA	NA	NA	NA	176.7	566.1	NA	NA
YOL068C	0.287	FALSE	NA	NA	NA	NA	667.2	2082.1	NA	NA
YGL122C	0.286	FALSE	NA	NA	NA	NA	582.9	2287.6	NA	NA
YHR143W	0.286	FALSE	NA	NA	NA	NA	471.6	1929.4	NA	NA
YPL216W	0.286	FALSE	NA	NA	NA	NA	29.7	107.2	NA	NA
YNL204C	0.285	FALSE	NA	NA	NA	NA	27.9	117.3	NA	NA
YNL124W	0.285	FALSE	NA	NA	NA	NA	303.8	1359.3	NA	NA
YHR091C	0.284	FALSE	NA	NA	NA	NA	137.7	399.4	NA	NA
YBR252W	0.283	FALSE	NA	NA	NA	NA	692	5846.4	NA	NA
YKR099W	0.283	FALSE	NA	NA	NA	NA	246.7	605.2	NA	NA
YMR251W-A	0.283	FALSE	NA	NA	NA	NA	707.4	8207.2	NA	NA
YDL084W	0.282	FALSE	NA	NA	NA	NA	792.3	11317.8	NA	NA
YNL144C	0.282	FALSE	NA	NA	NA	NA	36.5	87.3	NA	NA
YLR211C	0.282	FALSE	NA	NA	NA	NA	51.3	205.8	NA	NA
YIL166C	0.282	FALSE	NA	NA	NA	NA	15.4	56.4	NA	NA
YML097C	0.282	FALSE	NA	NA	NA	NA	171	296.2	NA	NA
YMR259C	0.282	FALSE	NA	NA	NA	NA	245.2	811.9	NA	NA
YMR272C	0.282	FALSE	NA	NA	NA	NA	142.9	1072.4	NA	NA
YDR043C	0.282	FALSE	NA	NA	NA	NA	125.2	291.8	NA	NA
YHR006W	0.282	FALSE	NA	NA	NA	NA	297.3	697.6	NA	NA
YDR346C	0.282	FALSE	NA	NA	NA	NA	259.3	1850	NA	NA
YOR112W	0.281	FALSE	NA	NA	NA	NA	119.6	369.1	NA	NA
YNL046W	0.281	FALSE	NA	NA	NA	NA	270.5	758	NA	NA
YPL016W	0.28	FALSE	NA	NA	NA	NA	88.6	266.7	NA	NA
YDR406W	0.28	FALSE	NA	NA	NA	NA	59.7	287.3	NA	NA
YIL034C	0.279	FALSE	NA	NA	NA	NA	277.4	2442.6	NA	NA
YIL121W	0.279	FALSE	NA	NA	NA	NA	90.6	651.5	NA	NA
YAL030W	0.279	FALSE	NA	NA	NA	NA	135.9	1658.5	NA	NA
YJR051W	0.279	FALSE	NA	NA	NA	NA	102.9	626.7	NA	NA
YOR266W	0.279	FALSE	NA	NA	NA	NA	42.7	88.3	NA	NA
YGR246C	0.278	FALSE	NA	NA	NA	NA	224.9	1060.4	NA	NA
YNL029C	0.277	FALSE	NA	NA	NA	NA	89.7	412.8	NA	NA
YER120W	0.276	FALSE	NA	NA	NA	NA	617.4	7184	NA	NA
YPL005W	0.275	FALSE	NA	NA	NA	NA	84.7	178.7	NA	NA
YNR018W	0.275	FALSE	NA	NA	NA	NA	464	4194.9	NA	NA
YDR295C	0.275	FALSE	NA	NA	NA	NA	142	442	NA	NA
YGL002W	0.275	FALSE	NA	NA	NA	NA	109.3	699.4	NA	NA
YNL078W	0.275	FALSE	NA	NA	NA	NA	327.7	878.5	NA	NA
YBR001C	0.275	FALSE	NA	NA	NA	NA	89.4	352.3	NA	NA
YJR110W	0.274	FALSE	NA	NA	NA	NA	102.5	310.2	NA	NA
YOR155C	0.274	FALSE	NA	NA	NA	NA	159.8	832.5	NA	NA
YGR193C	0.274	FALSE	NA	NA	NA	NA	215.5	1044.2	NA	NA
YLR411W	0.274	FALSE	NA	NA	NA	NA	28.5	147.6	NA	NA
YDL048C	0.274	FALSE	NA	NA	NA	NA	32.1	96.3	NA	NA
YJL216C	0.273	FALSE	NA	NA	NA	NA	14.1	44.6	NA	NA
YJR085C	0.273	FALSE	NA	NA	NA	NA	240	3964	NA	NA
YDL005C	0.273	FALSE	NA	NA	NA	NA	157.6	468.3	NA	NA
YBR114W	0.272	FALSE	NA	NA	NA	NA	76.5	183.4	NA	NA
YGR295C	0.272	FALSE	NA	NA	NA	NA	51.1	460.4	NA	NA
YDR502C	0.272	FALSE	NA	NA	NA	NA	516.4	4779.4	NA	NA
YGL013C	0.272	FALSE	NA	NA	NA	NA	336.6	1091.5	NA	NA
YFR019W	0.272	FALSE	NA	NA	NA	NA	113	584.7	NA	NA
YFR039C	0.272	FALSE	NA	NA	NA	NA	117.3	481.9	NA	NA
YGR232W	0.271	FALSE	NA	NA	NA	NA	276.2	2667.3	NA	NA
YBR008C	0.271	FALSE	NA	NA	NA	NA	269.4	799.4	NA	NA
YKL084W	0.271	FALSE	NA	NA	NA	NA	229.6	2096.1	NA	NA
YOR056C	0.27	FALSE	NA	NA	NA	NA	427.3	1997.1	NA	NA
YGR279C	0.27	FALSE	NA	NA	NA	NA	1207.2	12914	NA	NA
YFL068W	0.269	FALSE	NA	NA	NA	NA	20.4	99.8	NA	NA
YOL086W-A	0.269	FALSE	NA	NA	NA	NA	103.9	1007	NA	NA
YBR140C	0.269	FALSE	NA	NA	NA	NA	141.1	933	NA	NA
YGR195W	0.268	FALSE	NA	NA	NA	NA	511.5	2065.3	NA	NA
YDR176W	0.268	FALSE	NA	NA	NA	NA	229.6	497.1	NA	NA
YML048W	0.268	FALSE	NA	NA	NA	NA	305.6	2405.6	NA	NA
YHR100C	0.268	FALSE	NA	NA	NA	NA	122.7	919.2	NA	NA
YML117W	0.267	FALSE	NA	NA	NA	NA	207.7	777.4	NA	NA
YML130C	0.267	FALSE	NA	NA	NA	NA	446.9	1722.4	NA	NA
YLR086W	0.267	FALSE	NA	NA	NA	NA	110.9	375.4	NA	NA
YLR405W	0.267	FALSE	NA	NA	NA	NA	296.7	843.9	NA	NA
YIR028W	0.266	FALSE	NA	NA	NA	NA	13.6	105.5	NA	NA
YPL050C	0.266	FALSE	NA	NA	NA	NA	371.9	2072.5	NA	NA
YGR240C	0.266	FALSE	NA	NA	NA	NA	700.2	7772.9	NA	NA
YMR274C	0.265	FALSE	NA	NA	NA	NA	99.9	294.9	NA	NA
YML036W	0.265	FALSE	NA	NA	NA	NA	207.2	1058.8	NA	NA
YMR213W	0.265	FALSE	NA	NA	NA	NA	114.1	279	NA	NA
YLR087C	0.265	FALSE	NA	NA	NA	NA	79.6	429.9	NA	NA
YDL220C	0.264	FALSE	NA	NA	NA	NA	39.9	108.6	NA	NA
YNR011C	0.264	FALSE	NA	NA	NA	NA	81.6	304.9	NA	NA
YLR372W	0.264	FALSE	NA	NA	NA	NA	797.9	7366.2	NA	NA
YDL204W	0.263	FALSE	NA	NA	NA	NA	36.2	102.9	NA	NA
YMR093W	0.263	FALSE	NA	NA	NA	NA	628.4	2076.3	NA	NA
YKR070W	0.263	FALSE	NA	NA	NA	NA	82.5	1155.2	NA	NA
YDL100C	0.263	FALSE	NA	NA	NA	NA	381	6225.3	NA	NA
YOR236W	0.262	FALSE	NA	NA	NA	NA	261.1	1945.6	NA	NA
YGL236C	0.262	FALSE	NA	NA	NA	NA	174	497.9	NA	NA
YNL313C	0.262	FALSE	NA	NA	NA	NA	231.4	1007.3	NA	NA
YLR097C	0.262	FALSE	NA	NA	NA	NA	142.8	790.4	NA	NA
YOL103W	0.262	FALSE	NA	NA	NA	NA	301	1977.1	NA	NA
YOR174W	0.261	FALSE	NA	NA	NA	NA	215.1	763.5	NA	NA
YIL091C	0.261	FALSE	NA	NA	NA	NA	402.4	1483.1	NA	NA
YCR021C	0.261	FALSE	NA	NA	NA	NA	22	88.4	NA	NA
YOR037W	0.261	FALSE	NA	NA	NA	NA	121.4	364.9	NA	NA
YDR148C	0.261	FALSE	NA	NA	NA	NA	125.3	1365.8	NA	NA
YGR104C	0.26	FALSE	NA	NA	NA	NA	116.3	361.5	NA	NA
YMR216C	0.26	FALSE	NA	NA	NA	NA	307.8	969.9	NA	NA
YIL044C	0.26	FALSE	NA	NA	NA	NA	352.6	2287.4	NA	NA
YCL052C	0.26	FALSE	NA	NA	NA	NA	175.6	899.7	NA	NA
YIL048W	0.259	FALSE	NA	NA	NA	NA	253.8	1195.8	NA	NA
YCR024C-A	0.259	FALSE	NA	NA	NA	NA	1302.1	6533.6	NA	NA
YHR045W	0.259	FALSE	NA	NA	NA	NA	227.6	832.3	NA	NA
YDR511W	0.259	FALSE	NA	NA	NA	NA	269.8	845.1	NA	NA
YOR239W	0.259	FALSE	NA	NA	NA	NA	229.4	1868.1	NA	NA
YJL025W	0.259	FALSE	NA	NA	NA	NA	127.2	354	NA	NA
YGL146C	0.258	FALSE	NA	NA	NA	NA	15	42.9	NA	NA
YOR267C	0.258	FALSE	NA	NA	NA	NA	208	754.8	NA	NA
YAL008W	0.258	FALSE	NA	NA	NA	NA	53.8	395.2	NA	NA
YNL219C	0.258	FALSE	NA	NA	NA	NA	263	1405.6	NA	NA
YDR483W	0.258	FALSE	NA	NA	NA	NA	425	4574.4	NA	NA
YNR057C	0.257	FALSE	NA	NA	NA	NA	44.4	334.5	NA	NA
YLL062C	0.257	FALSE	NA	NA	NA	NA	195.6	573.7	NA	NA
YNL215W	0.257	FALSE	NA	NA	NA	NA	117.6	524.8	NA	NA
YJR091C	0.257	FALSE	NA	NA	NA	NA	134.3	463.2	NA	NA
YOR298W	0.256	FALSE	NA	NA	NA	NA	23.3	60.1	NA	NA
YKL184W	0.256	FALSE	NA	NA	NA	NA	420.7	2489.9	NA	NA
YJL186W	0.256	FALSE	NA	NA	NA	NA	230	1130.2	NA	NA
YPL167C	0.256	FALSE	NA	NA	NA	NA	61.6	147.1	NA	NA
YDR159W	0.256	FALSE	NA	NA	NA	NA	130	403	NA	NA
YNL073W	0.256	FALSE	NA	NA	NA	NA	184.8	691.3	NA	NA
YPR089W	0.255	FALSE	NA	NA	NA	NA	212.4	597.3	NA	NA
YLR447C	0.255	FALSE	NA	NA	NA	NA	276.4	3405.7	NA	NA
YKR100C	0.254	FALSE	NA	NA	NA	NA	235.2	776.1	NA	NA
YGL003C	0.254	FALSE	NA	NA	NA	NA	186	474	NA	NA
YCL040W	0.254	FALSE	NA	NA	NA	NA	123.1	1758.1	NA	NA
YPR071W	0.254	FALSE	NA	NA	NA	NA	86.8	379.5	NA	NA
YBL005W	0.254	FALSE	NA	NA	NA	NA	54.3	230.7	NA	NA
YOR064C	0.254	FALSE	NA	NA	NA	NA	203.8	654	NA	NA
YNL197C	0.253	FALSE	NA	NA	NA	NA	207.4	723.9	NA	NA
YNL118C	0.253	FALSE	NA	NA	NA	NA	207.9	449.7	NA	NA
YOR330C	0.252	FALSE	NA	NA	NA	NA	215.5	494.5	NA	NA
YGL143C	0.252	FALSE	NA	NA	NA	NA	135.3	456.3	NA	NA
YOR046C	0.252	FALSE	NA	NA	NA	NA	511.5	4143.7	NA	NA
YNL062C	0.252	FALSE	NA	NA	NA	NA	552.1	2709.1	NA	NA
YCL057C-A	0.252	FALSE	NA	NA	NA	NA	648.8	5452.8	NA	NA
YJR039W	0.252	FALSE	NA	NA	NA	NA	72	239.1	NA	NA
YIR023W	0.252	FALSE	NA	NA	NA	NA	128.5	364.8	NA	NA
YOL018C	0.252	FALSE	NA	NA	NA	NA	108.9	222.6	NA	NA
YMR127C	0.252	FALSE	NA	NA	NA	NA	174.3	488.8	NA	NA
YDR192C	0.252	FALSE	NA	NA	NA	NA	119.8	348.5	NA	NA
YGL186C	0.251	FALSE	NA	NA	NA	NA	275.2	1044	NA	NA
YPR032W	0.251	FALSE	NA	NA	NA	NA	109.5	396.9	NA	NA
YLR289W	0.251	FALSE	NA	NA	NA	NA	114.5	306.6	NA	NA
YPL194W	0.251	FALSE	NA	NA	NA	NA	37.9	125.1	NA	NA
YDL123W	0.25	FALSE	NA	NA	NA	NA	162.5	548.5	NA	NA
YGL136C	0.25	FALSE	NA	NA	NA	NA	118.1	410.9	NA	NA
YLR276C	0.25	FALSE	NA	NA	NA	NA	578	2807.5	NA	NA
YHR190W	0.25	FALSE	NA	NA	NA	NA	396.8	3698	NA	NA
YMR258C	0.25	FALSE	NA	NA	NA	NA	261.4	756.2	NA	NA
YOR180C	0.25	FALSE	NA	NA	NA	NA	67.3	118.4	NA	NA
YDR079C-A	0.249	FALSE	NA	NA	NA	NA	161.8	874.8	NA	NA
YNR058W	0.249	FALSE	NA	NA	NA	NA	41.3	145.2	NA	NA
YML106W	0.249	FALSE	NA	NA	NA	NA	924.3	8779.2	NA	NA
YJR024C	0.248	FALSE	NA	NA	NA	NA	441.3	3642.9	NA	NA
YHR214C-E	0.248	FALSE	NA	NA	NA	NA	2.9	20.6	NA	NA
YDR465C	0.248	FALSE	NA	NA	NA	NA	268.9	1333.8	NA	NA
YER049W	0.247	FALSE	NA	NA	NA	NA	429.5	3046	NA	NA
YIL103W	0.247	FALSE	NA	NA	NA	NA	290.1	1192	NA	NA
YNL035C	0.247	FALSE	NA	NA	NA	NA	180.8	988.4	NA	NA
YDL074C	0.247	FALSE	NA	NA	NA	NA	490.9	1923.5	NA	NA
YOR116C	0.246	FALSE	NA	NA	NA	NA	521.2	1779.9	NA	NA
YDR348C	0.246	FALSE	NA	NA	NA	NA	281	845.1	NA	NA
YGR270W	0.245	FALSE	NA	NA	NA	NA	216.1	956.7	NA	NA
YOR341W	0.245	FALSE	NA	NA	NA	NA	677	5164	NA	NA
YOR281C	0.245	FALSE	NA	NA	NA	NA	232.4	1873.9	NA	NA
YDR117C	0.245	FALSE	NA	NA	NA	NA	279	1355.5	NA	NA
YBL024W	0.245	FALSE	NA	NA	NA	NA	670.4	4807.6	NA	NA
YML124C	0.245	FALSE	NA	NA	NA	NA	383.7	3345.1	NA	NA
YOL015W	0.245	FALSE	NA	NA	NA	NA	14.5	37.4	NA	NA
YPR188C	0.245	FALSE	NA	NA	NA	NA	200.5	1448.3	NA	NA
YOR367W	0.245	FALSE	NA	NA	NA	NA	220.8	1566.3	NA	NA
YPL015C	0.245	FALSE	NA	NA	NA	NA	67.6	359.1	NA	NA
YPL086C	0.244	FALSE	NA	NA	NA	NA	350.3	1829.8	NA	NA
YPL122C	0.244	FALSE	NA	NA	NA	NA	188	954.2	NA	NA
YOR109W	0.244	FALSE	NA	NA	NA	NA	125	357	NA	NA
YMR283C	0.244	FALSE	NA	NA	NA	NA	178.4	513.2	NA	NA
YGL025C	0.244	FALSE	NA	NA	NA	NA	198.2	385.9	NA	NA
YCR028C	0.244	FALSE	NA	NA	NA	NA	137.7	481.9	NA	NA
YGL056C	0.243	FALSE	NA	NA	NA	NA	345.8	1048.1	NA	NA
YNR010W	0.243	FALSE	NA	NA	NA	NA	160.5	484.5	NA	NA
YMR152W	0.243	FALSE	NA	NA	NA	NA	180.7	1677.1	NA	NA
YJL072C	0.243	FALSE	NA	NA	NA	NA	210	667.3	NA	NA
YDR105C	0.243	FALSE	NA	NA	NA	NA	174.6	808.1	NA	NA
YMR311C	0.243	FALSE	NA	NA	NA	NA	303	1166	NA	NA
YOR370C	0.242	FALSE	NA	NA	NA	NA	376.9	1215.1	NA	NA
YOR177C	0.242	FALSE	NA	NA	NA	NA	16.4	52.4	NA	NA
YKL025C	0.242	FALSE	NA	NA	NA	NA	215.4	961.6	NA	NA
YKL187C	0.242	FALSE	NA	NA	NA	NA	27.8	90.8	NA	NA
YCL002C	0.241	FALSE	NA	NA	NA	NA	295.5	1609.1	NA	NA
YGL134W	0.241	FALSE	NA	NA	NA	NA	192.5	640.8	NA	NA
YOL092W	0.24	FALSE	NA	NA	NA	NA	402.2	3290	NA	NA
YBL018C	0.24	FALSE	NA	NA	NA	NA	502.1	2674	NA	NA
YIR006C	0.24	FALSE	NA	NA	NA	NA	265.7	1467.7	NA	NA
YIR035C	0.24	FALSE	NA	NA	NA	NA	162.4	1366.4	NA	NA
YOL064C	0.239	FALSE	NA	NA	NA	NA	284.1	2098.3	NA	NA
YGR041W	0.239	FALSE	NA	NA	NA	NA	104.9	325.8	NA	NA
YKR044W	0.238	FALSE	NA	NA	NA	NA	146.8	483.4	NA	NA
YML127W	0.237	FALSE	NA	NA	NA	NA	268.2	1213.7	NA	NA
YOR012W	0.237	FALSE	NA	NA	NA	NA	82.4	199.6	NA	NA
YLR256W	0.237	FALSE	NA	NA	NA	NA	146.3	696.5	NA	NA
YLR038C	0.237	FALSE	NA	NA	NA	NA	510.5	3254.2	NA	NA
YPL026C	0.237	FALSE	NA	NA	NA	NA	204.2	421.4	NA	NA
YCL050C	0.237	FALSE	NA	NA	NA	NA	475.9	4281.1	NA	NA
YDL160C-A	0.237	FALSE	NA	NA	NA	NA	175.7	710.7	NA	NA
YHR171W	0.237	FALSE	NA	NA	NA	NA	41.7	127.5	NA	NA
YLR017W	0.237	FALSE	NA	NA	NA	NA	542.7	4167.5	NA	NA
YBR133C	0.237	FALSE	NA	NA	NA	NA	172.8	633.2	NA	NA
YPL233W	0.237	FALSE	NA	NA	NA	NA	87.6	222	NA	NA
YBR301W	0.236	FALSE	NA	NA	NA	NA	20.3	90.9	NA	NA
YGL017W	0.236	FALSE	NA	NA	NA	NA	130.9	442	NA	NA
YEL003W	0.235	FALSE	NA	NA	NA	NA	248.8	1253.6	NA	NA
YEL015W	0.235	FALSE	NA	NA	NA	NA	270.3	990	NA	NA
YML098W	0.234	FALSE	NA	NA	NA	NA	129	621.9	NA	NA
YHR121W	0.234	FALSE	NA	NA	NA	NA	279.5	1504.3	NA	NA
YHR013C	0.234	FALSE	NA	NA	NA	NA	287.8	1905.9	NA	NA
YNL311C	0.234	FALSE	NA	NA	NA	NA	105.3	301.2	NA	NA
YNR038W	0.234	FALSE	NA	NA	NA	NA	466.8	1647.4	NA	NA
YLL055W	0.234	FALSE	NA	NA	NA	NA	42.2	109.5	NA	NA
YJL029C	0.233	FALSE	NA	NA	NA	NA	269.9	861.7	NA	NA
YNL001W	0.233	FALSE	NA	NA	NA	NA	340.3	1493.1	NA	NA
YER143W	0.233	FALSE	NA	NA	NA	NA	137.3	456.3	NA	NA
YFR008W	0.233	FALSE	NA	NA	NA	NA	44.2	113.1	NA	NA
YBR302C	0.233	FALSE	NA	NA	NA	NA	774.1	5505.7	NA	NA
YMR107W	0.233	FALSE	NA	NA	NA	NA	5.2	82.1	NA	NA
YLL028W	0.232	FALSE	NA	NA	NA	NA	233.4	833.1	NA	NA
YBR192W	0.232	FALSE	NA	NA	NA	NA	183.9	487.4	NA	NA
YDR208W	0.232	FALSE	NA	NA	NA	NA	367.4	887.5	NA	NA
YLR354C	0.232	FALSE	NA	NA	NA	NA	571	8892.4	NA	NA
YNL287W	0.231	FALSE	NA	NA	NA	NA	465	3115.2	NA	NA
YHR167W	0.231	FALSE	NA	NA	NA	NA	130.3	360.6	NA	NA
YNL025C	0.231	FALSE	NA	NA	NA	NA	59.7	144.6	NA	NA
YBR072W	0.231	FALSE	NA	NA	NA	NA	16.3	787.1	NA	NA
YGL197W	0.231	FALSE	NA	NA	NA	NA	129.7	530.9	NA	NA
YMR307W	0.231	FALSE	NA	NA	NA	NA	984.8	8805.8	NA	NA
YOR165W	0.23	FALSE	NA	NA	NA	NA	231.1	1414.4	NA	NA
YBR265W	0.23	FALSE	NA	NA	NA	NA	438.3	2350.9	NA	NA
YMR211W	0.229	FALSE	NA	NA	NA	NA	231.6	629.9	NA	NA
YNL055C	0.229	FALSE	NA	NA	NA	NA	692.5	12012	NA	NA
YOR323C	0.228	FALSE	NA	NA	NA	NA	327.7	4380.9	NA	NA
YLR330W	0.228	FALSE	NA	NA	NA	NA	389.4	2863.8	NA	NA
YLR309C	0.228	FALSE	NA	NA	NA	NA	228	1118.9	NA	NA
YLR461W	0.228	FALSE	NA	NA	NA	NA	105	332.5	NA	NA
YPR097W	0.228	FALSE	NA	NA	NA	NA	145.8	552.1	NA	NA
YBR242W	0.227	FALSE	NA	NA	NA	NA	345	1355.5	NA	NA
YDR218C	0.227	FALSE	NA	NA	NA	NA	1.9	17.1	NA	NA
YDL112W	0.227	FALSE	NA	NA	NA	NA	344.3	1983.9	NA	NA
YOR215C	0.227	FALSE	NA	NA	NA	NA	114.8	594.8	NA	NA
YOL115W	0.226	FALSE	NA	NA	NA	NA	203.3	633.5	NA	NA
YDL056W	0.226	FALSE	NA	NA	NA	NA	81.9	188	NA	NA
YDR195W	0.226	FALSE	NA	NA	NA	NA	181.3	549.9	NA	NA
YKR078W	0.226	FALSE	NA	NA	NA	NA	68.2	177.5	NA	NA
YJR152W	0.225	FALSE	NA	NA	NA	NA	73.4	150.1	NA	NA
YLR073C	0.225	FALSE	NA	NA	NA	NA	477.9	1534.5	NA	NA
YJR066W	0.225	FALSE	NA	NA	NA	NA	145.2	516.4	NA	NA
YCL073C	0.225	FALSE	NA	NA	NA	NA	28.1	78.7	NA	NA
YLR390W-A	0.225	FALSE	NA	NA	NA	NA	702.2	7573.7	NA	NA
YDR216W	0.225	FALSE	NA	NA	NA	NA	85.6	283.8	NA	NA
YOR279C	0.225	FALSE	NA	NA	NA	NA	72.1	149.6	NA	NA
YKL105C	0.224	FALSE	NA	NA	NA	NA	75.7	244.4	NA	NA
YPL052W	0.224	FALSE	NA	NA	NA	NA	359.9	1274.9	NA	NA
YBR197C	0.223	FALSE	NA	NA	NA	NA	187.4	535.4	NA	NA
YGR161C	0.223	FALSE	NA	NA	NA	NA	299.2	689.2	NA	NA
YLL036C	0.223	FALSE	NA	NA	NA	NA	261.1	1024.1	NA	NA
YGL035C	0.223	FALSE	NA	NA	NA	NA	289.6	981.7	NA	NA
YDL090C	0.222	FALSE	NA	NA	NA	NA	138.8	601.3	NA	NA
YPL265W	0.222	FALSE	NA	NA	NA	NA	329.9	1360	NA	NA
YMR286W	0.222	FALSE	NA	NA	NA	NA	354.1	969.5	NA	NA
YMR247C	0.222	FALSE	NA	NA	NA	NA	338.4	1862.7	NA	NA
YIL124W	0.222	FALSE	NA	NA	NA	NA	290.9	2884	NA	NA
YMR291W	0.221	FALSE	NA	NA	NA	NA	185.9	525.9	NA	NA
YDL216C	0.221	FALSE	NA	NA	NA	NA	64.8	133.1	NA	NA
YBL097W	0.221	FALSE	NA	NA	NA	NA	14	38.6	NA	NA
YGL126W	0.221	FALSE	NA	NA	NA	NA	188.1	1730.1	NA	NA
YJR080C	0.22	FALSE	NA	NA	NA	NA	124.5	708.7	NA	NA
YGR031W	0.22	FALSE	NA	NA	NA	NA	194.2	717	NA	NA
YGR068C	0.22	FALSE	NA	NA	NA	NA	120.7	260	NA	NA
YDR233C	0.22	FALSE	NA	NA	NA	NA	838.9	8394.9	NA	NA
YHR142W	0.22	FALSE	NA	NA	NA	NA	363.5	1257.8	NA	NA
YIL072W	0.22	FALSE	NA	NA	NA	NA	7.9	40.6	NA	NA
YPR199C	0.219	FALSE	NA	NA	NA	NA	218.9	894.9	NA	NA
YOL063C	0.219	FALSE	NA	NA	NA	NA	209.7	569	NA	NA
YKL072W	0.218	FALSE	NA	NA	NA	NA	85	225.4	NA	NA
YBR159W	0.218	FALSE	NA	NA	NA	NA	355.3	3465	NA	NA
YJL020C	0.218	FALSE	NA	NA	NA	NA	108.6	720.8	NA	NA
YDL122W	0.218	FALSE	NA	NA	NA	NA	338.4	1357	NA	NA
YNL048W	0.218	FALSE	NA	NA	NA	NA	235.9	1397.6	NA	NA
YOR002W	0.218	FALSE	NA	NA	NA	NA	327.8	1563	NA	NA
YPL039W	0.218	FALSE	NA	NA	NA	NA	149.4	448	NA	NA
YDR002W	0.218	FALSE	NA	NA	NA	NA	651.1	8861.7	NA	NA
YLR099C	0.218	FALSE	NA	NA	NA	NA	254.2	1195.3	NA	NA
YIR019C	0.217	FALSE	NA	NA	NA	NA	9.4	35.1	NA	NA
YGR007W	0.217	FALSE	NA	NA	NA	NA	419.5	3312.1	NA	NA
YER054C	0.217	FALSE	NA	NA	NA	NA	6.3	28	NA	NA
YHR084W	0.217	FALSE	NA	NA	NA	NA	240.2	936.5	NA	NA
YPL270W	0.217	FALSE	NA	NA	NA	NA	139	826.2	NA	NA
YDR304C	0.217	FALSE	NA	NA	NA	NA	230.6	4466.7	NA	NA
YNL142W	0.217	FALSE	NA	NA	NA	NA	61.9	225.9	NA	NA
YML107C	0.216	FALSE	NA	NA	NA	NA	215.1	577.9	NA	NA
YOR070C	0.215	FALSE	NA	NA	NA	NA	152.7	331.2	NA	NA
YDL057W	0.215	FALSE	NA	NA	NA	NA	52.9	144.5	NA	NA
YPL191C	0.215	FALSE	NA	NA	NA	NA	58.8	177.6	NA	NA
YDL076C	0.215	FALSE	NA	NA	NA	NA	149.4	596.7	NA	NA
YDR534C	0.214	FALSE	NA	NA	NA	NA	25.9	171.7	NA	NA
YGL181W	0.214	FALSE	NA	NA	NA	NA	168	532.9	NA	NA
YLR242C	0.214	FALSE	NA	NA	NA	NA	107	400.5	NA	NA
YKL168C	0.213	FALSE	NA	NA	NA	NA	108.7	333.9	NA	NA
YCL005W	0.213	FALSE	NA	NA	NA	NA	198	657.3	NA	NA
YIL135C	0.213	FALSE	NA	NA	NA	NA	132.5	381.4	NA	NA
YIL105C	0.213	FALSE	NA	NA	NA	NA	135.5	304.3	NA	NA
YBR229C	0.213	FALSE	NA	NA	NA	NA	107.3	1037.4	NA	NA
YJL048C	0.213	FALSE	NA	NA	NA	NA	81.2	288.8	NA	NA
YOR023C	0.213	FALSE	NA	NA	NA	NA	168.9	459.4	NA	NA
YOL052C	0.212	FALSE	NA	NA	NA	NA	408.7	1652.3	NA	NA
YPL119C	0.212	FALSE	NA	NA	NA	NA	39.8	152.8	NA	NA
YDL040C	0.212	FALSE	NA	NA	NA	NA	250.9	1797.2	NA	NA
YOR219C	0.212	FALSE	NA	NA	NA	NA	113.6	396.9	NA	NA
YHR063C	0.212	FALSE	NA	NA	NA	NA	337.4	3277.4	NA	NA
YCL057W	0.211	FALSE	NA	NA	NA	NA	178.7	1647.9	NA	NA
YDR320C-A	0.211	FALSE	NA	NA	NA	NA	499.5	1248.6	NA	NA
YNL168C	0.21	FALSE	NA	NA	NA	NA	105.9	1056.7	NA	NA
YDR307W	0.21	FALSE	NA	NA	NA	NA	111.2	501.4	NA	NA
YNL217W	0.21	FALSE	NA	NA	NA	NA	154.7	658	NA	NA
YHR202W	0.209	FALSE	NA	NA	NA	NA	34.8	151.2	NA	NA
YIR038C	0.209	FALSE	NA	NA	NA	NA	49.1	993.9	NA	NA
YOR164C	0.209	FALSE	NA	NA	NA	NA	147.4	1585.5	NA	NA
YKR017C	0.209	FALSE	NA	NA	NA	NA	60.8	132.4	NA	NA
YGR216C	0.209	FALSE	NA	NA	NA	NA	214.2	869.6	NA	NA
YKL029C	0.209	FALSE	NA	NA	NA	NA	516.4	3052.7	NA	NA
YHR214C-D	0.209	FALSE	NA	NA	NA	NA	9.8	58.5	NA	NA
YER051W	0.208	FALSE	NA	NA	NA	NA	81.6	293.6	NA	NA
YMR092C	0.208	FALSE	NA	NA	NA	NA	208.5	1641.5	NA	NA
YOL053W	0.208	FALSE	NA	NA	NA	NA	112.9	327.3	NA	NA
YGR244C	0.208	FALSE	NA	NA	NA	NA	55.2	907.6	NA	NA
YIR018C-A	0.208	FALSE	NA	NA	NA	NA	23.5	51.1	NA	NA
YDR424C	0.207	FALSE	NA	NA	NA	NA	105.5	1173.6	NA	NA
YDL230W	0.207	FALSE	NA	NA	NA	NA	116.6	418.3	NA	NA
YGL212W	0.207	FALSE	NA	NA	NA	NA	62.9	103.4	NA	NA
YDL160C	0.207	FALSE	NA	NA	NA	NA	168.7	1141.4	NA	NA
YMR224C	0.207	FALSE	NA	NA	NA	NA	80.8	326.2	NA	NA
YMR185W	0.207	FALSE	NA	NA	NA	NA	232.4	852.7	NA	NA
YGL020C	0.207	FALSE	NA	NA	NA	NA	227.3	1388.9	NA	NA
YER133W	0.207	FALSE	NA	NA	NA	NA	560.8	4317	NA	NA
YMR072W	0.206	FALSE	NA	NA	NA	NA	356.1	3150	NA	NA
YBR254C	0.206	FALSE	NA	NA	NA	NA	211.4	1025.5	NA	NA
YEL037C	0.206	FALSE	NA	NA	NA	NA	468.2	2894.4	NA	NA
YLR314C	0.206	FALSE	NA	NA	NA	NA	260.9	1944.5	NA	NA
YKL023W	0.205	FALSE	NA	NA	NA	NA	79	309.1	NA	NA
YOR297C	0.205	FALSE	NA	NA	NA	NA	379.9	1497.8	NA	NA
YDL153C	0.205	FALSE	NA	NA	NA	NA	324.9	1752.2	NA	NA
YPR105C	0.205	FALSE	NA	NA	NA	NA	173	707.1	NA	NA
YLR250W	0.205	FALSE	NA	NA	NA	NA	323.1	2108.9	NA	NA
YLR427W	0.204	FALSE	NA	NA	NA	NA	162	500.1	NA	NA
YML100W	0.204	FALSE	NA	NA	NA	NA	67.1	468.4	NA	NA
YDL015C	0.203	FALSE	NA	NA	NA	NA	450.2	4373.4	NA	NA
YGR095C	0.203	FALSE	NA	NA	NA	NA	368.9	1596	NA	NA
YLR218C	0.202	FALSE	NA	NA	NA	NA	51.6	207.9	NA	NA
YLR188W	0.202	FALSE	NA	NA	NA	NA	152.2	1143	NA	NA
YKR041W	0.202	FALSE	NA	NA	NA	NA	29.5	47.3	NA	NA
YPL019C	0.202	FALSE	NA	NA	NA	NA	509.2	4667.7	NA	NA
YFL054C	0.201	FALSE	NA	NA	NA	NA	66.5	275.5	NA	NA
YMR278W	0.201	FALSE	NA	NA	NA	NA	165.3	627.3	NA	NA
YLR170C	0.201	FALSE	NA	NA	NA	NA	248.8	1071.6	NA	NA
YPL033C	0.201	FALSE	NA	NA	NA	NA	2.5	20.9	NA	NA
YMR167W	0.201	FALSE	NA	NA	NA	NA	40.5	116.7	NA	NA
YNL316C	0.201	FALSE	NA	NA	NA	NA	140.6	506.8	NA	NA
YFL025C	0.201	FALSE	NA	NA	NA	NA	167.3	627.6	NA	NA
YPL224C	0.2	FALSE	NA	NA	NA	NA	102.6	359.9	NA	NA
YBR208C	0.2	FALSE	NA	NA	NA	NA	44.9	272.1	NA	NA
YOL091W	0.2	FALSE	NA	NA	NA	NA	18.3	51.4	NA	NA
YNR070W	0.2	FALSE	NA	NA	NA	NA	5.6	29.6	NA	NA
YLR125W	0.2	FALSE	NA	NA	NA	NA	53.3	61.4	NA	NA
YNL185C	0.2	FALSE	NA	NA	NA	NA	259.5	645.6	NA	NA
YJL056C	0.2	FALSE	NA	NA	NA	NA	45.7	108.1	NA	NA
YOR270C	0.199	FALSE	NA	NA	NA	NA	849.5	7522.9	NA	NA
YBR180W	0.199	FALSE	NA	NA	NA	NA	4.4	32.4	NA	NA
YER139C	0.199	FALSE	NA	NA	NA	NA	85.4	282.3	NA	NA
YMR195W	0.199	FALSE	NA	NA	NA	NA	435.9	1267.3	NA	NA
YCR079W	0.199	FALSE	NA	NA	NA	NA	102.7	343.1	NA	NA
YCL016C	0.198	FALSE	NA	NA	NA	NA	146.7	335.1	NA	NA
YBL040C	0.198	FALSE	NA	NA	NA	NA	364.2	2751.2	NA	NA
YLR423C	0.198	FALSE	NA	NA	NA	NA	44.2	156.5	NA	NA
YAR002W	0.198	FALSE	NA	NA	NA	NA	407.5	1467.9	NA	NA
YOL054W	0.197	FALSE	NA	NA	NA	NA	177.7	510	NA	NA
YOR083W	0.197	FALSE	NA	NA	NA	NA	31.2	82.4	NA	NA
YJR025C	0.197	FALSE	NA	NA	NA	NA	112.1	1683.6	NA	NA
YDL045C	0.197	FALSE	NA	NA	NA	NA	134.7	468	NA	NA
YHR079C	0.197	FALSE	NA	NA	NA	NA	110.2	450.9	NA	NA
YGL095C	0.197	FALSE	NA	NA	NA	NA	100.1	442.7	NA	NA
YFR055W	0.196	FALSE	NA	NA	NA	NA	393.2	1791.2	NA	NA
YGR278W	0.196	FALSE	NA	NA	NA	NA	138.2	386.5	NA	NA
YCL004W	0.196	FALSE	NA	NA	NA	NA	86.4	245.1	NA	NA
YLL056C	0.196	FALSE	NA	NA	NA	NA	45.5	204.7	NA	NA
YGL203C	0.196	FALSE	NA	NA	NA	NA	137.6	504.2	NA	NA
YMR297W	0.196	FALSE	NA	NA	NA	NA	146.9	2640.2	NA	NA
YKL032C	0.195	FALSE	NA	NA	NA	NA	356.1	1300.7	NA	NA
YBR158W	0.195	FALSE	NA	NA	NA	NA	815.5	3210.2	NA	NA
YMR188C	0.195	FALSE	NA	NA	NA	NA	277.6	657.3	NA	NA
YKL119C	0.195	FALSE	NA	NA	NA	NA	260	1403.7	NA	NA
YPR190C	0.195	FALSE	NA	NA	NA	NA	304.8	1169.5	NA	NA
YMR115W	0.195	FALSE	NA	NA	NA	NA	116.6	320.5	NA	NA
YIL047C	0.195	FALSE	NA	NA	NA	NA	627.3	2204	NA	NA
YER096W	0.195	FALSE	NA	NA	NA	NA	8.5	45.1	NA	NA
YNL119W	0.194	FALSE	NA	NA	NA	NA	355.6	1119	NA	NA
YOR253W	0.194	FALSE	NA	NA	NA	NA	230.1	2886.3	NA	NA
YMR238W	0.193	FALSE	NA	NA	NA	NA	159.4	1357	NA	NA
YKL174C	0.193	FALSE	NA	NA	NA	NA	106.7	429.6	NA	NA
YJL098W	0.193	FALSE	NA	NA	NA	NA	256.7	643	NA	NA
YJL088W	0.193	FALSE	NA	NA	NA	NA	69	254.2	NA	NA
YGL140C	0.192	FALSE	NA	NA	NA	NA	125.8	595.3	NA	NA
YLR219W	0.192	FALSE	NA	NA	NA	NA	73.2	214	NA	NA
YML029W	0.192	FALSE	NA	NA	NA	NA	60.5	205.2	NA	NA
YJL217W	0.192	FALSE	NA	NA	NA	NA	208.6	4488.5	NA	NA
YIL120W	0.192	FALSE	NA	NA	NA	NA	37.1	130.5	NA	NA
YGR036C	0.192	FALSE	NA	NA	NA	NA	113.6	316.4	NA	NA
YMR322C	0.192	FALSE	NA	NA	NA	NA	4.7	32.5	NA	NA
YMR015C	0.192	FALSE	NA	NA	NA	NA	436.3	2131.5	NA	NA
YFL067W	0.192	FALSE	NA	NA	NA	NA	4	21.6	NA	NA
YOR356W	0.192	FALSE	NA	NA	NA	NA	220	1775.1	NA	NA
YGR286C	0.191	FALSE	NA	NA	NA	NA	119.8	702.7	NA	NA
YPL108W	0.191	FALSE	NA	NA	NA	NA	159.4	416.7	NA	NA
YDR512C	0.191	FALSE	NA	NA	NA	NA	60.9	637	NA	NA
YDL008W	0.191	FALSE	NA	NA	NA	NA	218.7	1157.9	NA	NA
YPL018W	0.191	FALSE	NA	NA	NA	NA	30.2	96.7	NA	NA
YJL205C	0.191	FALSE	NA	NA	NA	NA	238.9	1443.3	NA	NA
YDL215C	0.191	FALSE	NA	NA	NA	NA	199.8	796.8	NA	NA
YLR137W	0.19	FALSE	NA	NA	NA	NA	137.2	589.6	NA	NA
YNL320W	0.189	FALSE	NA	NA	NA	NA	123.5	692.5	NA	NA
YFR011C	0.189	FALSE	NA	NA	NA	NA	188.7	1023.3	NA	NA
YML046W	0.189	FALSE	NA	NA	NA	NA	226.6	943.8	NA	NA
YGL040C	0.189	FALSE	NA	NA	NA	NA	397.3	2284.4	NA	NA
YLR091W	0.189	FALSE	NA	NA	NA	NA	53.4	160.1	NA	NA
YLR072W	0.189	FALSE	NA	NA	NA	NA	103.2	368.5	NA	NA
YDR185C	0.189	FALSE	NA	NA	NA	NA	18.1	72.4	NA	NA
YDL149W	0.188	FALSE	NA	NA	NA	NA	32.8	65	NA	NA
YDR223W	0.188	FALSE	NA	NA	NA	NA	4.2	20.6	NA	NA
YPR166C	0.188	FALSE	NA	NA	NA	NA	291.9	1083.4	NA	NA
YOR258W	0.188	FALSE	NA	NA	NA	NA	74	234.6	NA	NA
YOR125C	0.187	FALSE	NA	NA	NA	NA	144.6	717	NA	NA
YDR017C	0.187	FALSE	NA	NA	NA	NA	235	765.7	NA	NA
YKL055C	0.187	FALSE	NA	NA	NA	NA	31.8	114	NA	NA
YDL087C	0.187	FALSE	NA	NA	NA	NA	69.3	161.8	NA	NA
YMR110C	0.187	FALSE	NA	NA	NA	NA	167.2	1026.8	NA	NA
YOR196C	0.186	FALSE	NA	NA	NA	NA	243.6	954.8	NA	NA
YPL157W	0.186	FALSE	NA	NA	NA	NA	229.9	537.1	NA	NA
YDL140C	0.186	FALSE	NA	NA	NA	NA	582.3	1614.1	NA	NA
YLR207W	0.186	FALSE	NA	NA	NA	NA	68.1	285.1	NA	NA
YER029C	0.186	FALSE	NA	NA	NA	NA	332.8	1013.2	NA	NA
YJR068W	0.186	FALSE	NA	NA	NA	NA	249.6	1889.9	NA	NA
YLR106C	0.186	FALSE	NA	NA	NA	NA	442.6	3114.6	NA	NA
YFR014C	0.186	FALSE	NA	NA	NA	NA	162.4	557	NA	NA
YLR225C	0.185	FALSE	NA	NA	NA	NA	265.4	869.6	NA	NA
YDR217C	0.185	FALSE	NA	NA	NA	NA	107.1	367.1	NA	NA
YKR031C	0.185	FALSE	NA	NA	NA	NA	165.9	708.6	NA	NA
YOR304C-A	0.185	FALSE	NA	NA	NA	NA	220.9	381.2	NA	NA
YBR110W	0.185	FALSE	NA	NA	NA	NA	140.1	918.3	NA	NA
YNL268W	0.185	FALSE	NA	NA	NA	NA	462	2334.2	NA	NA
YGR067C	0.185	FALSE	NA	NA	NA	NA	13.1	45.7	NA	NA
YDL031W	0.184	FALSE	NA	NA	NA	NA	510.6	2571	NA	NA
YPL097W	0.184	FALSE	NA	NA	NA	NA	175	480.1	NA	NA
YOL144W	0.184	FALSE	NA	NA	NA	NA	277.8	1053.9	NA	NA
YOR317W	0.184	FALSE	NA	NA	NA	NA	236.6	1667.7	NA	NA
YBR011C	0.184	FALSE	NA	NA	NA	NA	898.4	18237.8	NA	NA
YDL217C	0.184	FALSE	NA	NA	NA	NA	208.6	545.4	NA	NA
YCR073C	0.184	FALSE	NA	NA	NA	NA	128	436.6	NA	NA
YDR245W	0.183	FALSE	NA	NA	NA	NA	398.6	1756.7	NA	NA
YLR390W	0.183	FALSE	NA	NA	NA	NA	181.6	909	NA	NA
YHR040W	0.183	FALSE	NA	NA	NA	NA	296.4	964.9	NA	NA
YNR006W	0.183	FALSE	NA	NA	NA	NA	274.3	832.5	NA	NA
YFR009W	0.183	FALSE	NA	NA	NA	NA	582.8	4429.7	NA	NA
YPL162C	0.182	FALSE	NA	NA	NA	NA	71.8	244.7	NA	NA
YGR233C	0.182	FALSE	NA	NA	NA	NA	269.6	768.3	NA	NA
YPR035W	0.182	FALSE	NA	NA	NA	NA	867.1	8200.4	NA	NA
YGL089C	0.182	FALSE	NA	NA	NA	NA	7.5	53.1	NA	NA
YBR170C	0.182	FALSE	NA	NA	NA	NA	247.4	979.8	NA	NA
YER083C	0.181	FALSE	NA	NA	NA	NA	252.8	1854.2	NA	NA
YMR255W	0.181	FALSE	NA	NA	NA	NA	225.5	613.3	NA	NA
YBL088C	0.181	FALSE	NA	NA	NA	NA	60.3	218.1	NA	NA
YDR308C	0.181	FALSE	NA	NA	NA	NA	273.1	758.2	NA	NA
YIL094C	0.181	FALSE	NA	NA	NA	NA	740.6	6237.4	NA	NA
YLL051C	0.181	FALSE	NA	NA	NA	NA	207.9	687.4	NA	NA
YDR251W	0.181	FALSE	NA	NA	NA	NA	190.7	645.9	NA	NA
YDR144C	0.18	FALSE	NA	NA	NA	NA	182.5	1094.5	NA	NA
YLR020C	0.18	FALSE	NA	NA	NA	NA	155.7	989.8	NA	NA
YGL014W	0.18	FALSE	NA	NA	NA	NA	333.6	1470	NA	NA
YJR022W	0.18	FALSE	NA	NA	NA	NA	138.7	285.7	NA	NA
YLR119W	0.18	FALSE	NA	NA	NA	NA	82.8	321	NA	NA
YDR229W	0.18	FALSE	NA	NA	NA	NA	164.4	451.2	NA	NA
YHR119W	0.18	FALSE	NA	NA	NA	NA	153.3	576.9	NA	NA
YHR046C	0.179	FALSE	NA	NA	NA	NA	284.3	1112.3	NA	NA
YOL056W	0.179	FALSE	NA	NA	NA	NA	160.5	746.1	NA	NA
YPL119C-A	0.179	FALSE	NA	NA	NA	NA	44.3	135.4	NA	NA
YNL080C	0.179	FALSE	NA	NA	NA	NA	248.3	1097.1	NA	NA
YNL091W	0.179	FALSE	NA	NA	NA	NA	410	1748.6	NA	NA
YOR032W-A	0.178	FALSE	NA	NA	NA	NA	14.2	31.9	NA	NA
YNR012W	0.178	FALSE	NA	NA	NA	NA	340.8	1491.4	NA	NA
YNL199C	0.178	FALSE	NA	NA	NA	NA	219.7	637.7	NA	NA
YMR178W	0.178	FALSE	NA	NA	NA	NA	243.3	1831.1	NA	NA
YJL038C	0.177	FALSE	NA	NA	NA	NA	3.1	23.8	NA	NA
YLR459W	0.177	FALSE	NA	NA	NA	NA	153.3	935.6	NA	NA
YKR009C	0.177	FALSE	NA	NA	NA	NA	90.5	431.9	NA	NA
YOR316C	0.176	FALSE	NA	NA	NA	NA	209.8	1172.1	NA	NA
YMR047C	0.176	FALSE	NA	NA	NA	NA	261.4	1081	NA	NA
YDL120W	0.176	FALSE	NA	NA	NA	NA	159.3	1540	NA	NA
YLR389C	0.176	FALSE	NA	NA	NA	NA	93.5	524.1	NA	NA
YML115C	0.176	FALSE	NA	NA	NA	NA	217.6	975.9	NA	NA
YLR371W	0.176	FALSE	NA	NA	NA	NA	182.7	522.7	NA	NA
YHL047C	0.176	FALSE	NA	NA	NA	NA	119.8	495.8	NA	NA
YHR032W	0.176	FALSE	NA	NA	NA	NA	130.6	470.2	NA	NA
YER186C	0.176	FALSE	NA	NA	NA	NA	168.9	866.6	NA	NA
YPR131C	0.175	FALSE	NA	NA	NA	NA	242.8	938.9	NA	NA
YPR133C	0.175	FALSE	NA	NA	NA	NA	287.2	1312.7	NA	NA
YOL114C	0.175	FALSE	NA	NA	NA	NA	30.7	127.3	NA	NA
YOL110W	0.175	FALSE	NA	NA	NA	NA	86.2	582.7	NA	NA
YJR126C	0.174	FALSE	NA	NA	NA	NA	124.5	682.2	NA	NA
YBL105C	0.174	FALSE	NA	NA	NA	NA	151.8	536	NA	NA
YER152C	0.174	FALSE	NA	NA	NA	NA	286.7	1794.7	NA	NA
YKL216W	0.174	FALSE	NA	NA	NA	NA	1368.3	10324.3	NA	NA
YDR057W	0.174	FALSE	NA	NA	NA	NA	65.3	162	NA	NA
YEL062W	0.174	FALSE	NA	NA	NA	NA	144.4	442.8	NA	NA
YER112W	0.174	FALSE	NA	NA	NA	NA	194.2	769.4	NA	NA
YPR070W	0.174	FALSE	NA	NA	NA	NA	151.3	472.5	NA	NA
YDL201W	0.174	FALSE	NA	NA	NA	NA	356.9	1918.7	NA	NA
YNL155W	0.173	FALSE	NA	NA	NA	NA	276.3	1244.6	NA	NA
YLR290C	0.173	FALSE	NA	NA	NA	NA	105.5	603.3	NA	NA
YGR120C	0.173	FALSE	NA	NA	NA	NA	173.1	610	NA	NA
YDR364C	0.173	FALSE	NA	NA	NA	NA	245.9	689.9	NA	NA
YNL138W-A	0.173	FALSE	NA	NA	NA	NA	228.2	710.8	NA	NA
YOR003W	0.173	FALSE	NA	NA	NA	NA	79.5	372.8	NA	NA
YGR037C	0.173	FALSE	NA	NA	NA	NA	837.4	7850.1	NA	NA
YOL155C	0.173	FALSE	NA	NA	NA	NA	230.5	2465.2	NA	NA
YLR362W	0.172	FALSE	NA	NA	NA	NA	97.1	358	NA	NA
YDR493W	0.172	FALSE	NA	NA	NA	NA	178.3	449.5	NA	NA
YLR368W	0.172	FALSE	NA	NA	NA	NA	135.8	441.1	NA	NA
YDL027C	0.172	FALSE	NA	NA	NA	NA	63.4	209.2	NA	NA
YIL013C	0.172	FALSE	NA	NA	NA	NA	57.5	198.3	NA	NA
YDR131C	0.172	FALSE	NA	NA	NA	NA	122.6	295.3	NA	NA
YHL014C	0.172	FALSE	NA	NA	NA	NA	80.5	254.8	NA	NA
YLR128W	0.172	FALSE	NA	NA	NA	NA	51.4	220.6	NA	NA
YGL196W	0.171	FALSE	NA	NA	NA	NA	168.2	819.5	NA	NA
YGR288W	0.171	FALSE	NA	NA	NA	NA	31.5	95.4	NA	NA
YGR023W	0.171	FALSE	NA	NA	NA	NA	26.1	51.9	NA	NA
YGR243W	0.171	FALSE	NA	NA	NA	NA	90.8	317	NA	NA
YDR420W	0.171	FALSE	NA	NA	NA	NA	248	861.7	NA	NA
YKR068C	0.171	FALSE	NA	NA	NA	NA	495.4	2354.5	NA	NA
YBR059C	0.171	FALSE	NA	NA	NA	NA	118.7	611.6	NA	NA
YHR103W	0.17	FALSE	NA	NA	NA	NA	253.4	969.7	NA	NA
YOR004W	0.17	FALSE	NA	NA	NA	NA	652.1	2960.2	NA	NA
YHR034C	0.17	FALSE	NA	NA	NA	NA	94.3	350.7	NA	NA
YML055W	0.17	FALSE	NA	NA	NA	NA	307.4	1858.7	NA	NA
YPL158C	0.17	FALSE	NA	NA	NA	NA	575.8	1853.5	NA	NA
YOL045W	0.17	FALSE	NA	NA	NA	NA	156.5	498.2	NA	NA
YJL129C	0.169	FALSE	NA	NA	NA	NA	212.6	686	NA	NA
YHL017W	0.168	FALSE	NA	NA	NA	NA	167	624.1	NA	NA
YKR062W	0.168	FALSE	NA	NA	NA	NA	166.2	976.2	NA	NA
YCR076C	0.168	FALSE	NA	NA	NA	NA	99.8	668.8	NA	NA
YBL081W	0.168	FALSE	NA	NA	NA	NA	272.7	694.9	NA	NA
YDR126W	0.168	FALSE	NA	NA	NA	NA	50.5	227.9	NA	NA
YNL037C	0.168	FALSE	NA	NA	NA	NA	390.4	2806.1	NA	NA
YDR281C	0.168	FALSE	NA	NA	NA	NA	163.2	440	NA	NA
YKL073W	0.167	FALSE	NA	NA	NA	NA	78.5	540.8	NA	NA
YAL063C-A	0.167	FALSE	NA	NA	NA	NA	36.5	67.7	NA	NA
YEL001C	0.167	FALSE	NA	NA	NA	NA	239.8	3516.1	NA	NA
YER124C	0.166	FALSE	NA	NA	NA	NA	257.9	662.1	NA	NA
YKL132C	0.166	FALSE	NA	NA	NA	NA	82.6	270.8	NA	NA
YPL219W	0.166	FALSE	NA	NA	NA	NA	95.9	286.4	NA	NA
YLR348C	0.166	FALSE	NA	NA	NA	NA	242.7	1953.9	NA	NA
YDL232W	0.166	FALSE	NA	NA	NA	NA	482.3	1710	NA	NA
YBR127C	0.166	FALSE	NA	NA	NA	NA	473.8	9016.7	NA	NA
YDR164C	0.166	FALSE	NA	NA	NA	NA	147.9	629.2	NA	NA
YAL058W	0.165	FALSE	NA	NA	NA	NA	109.8	658.1	NA	NA
YNL152W	0.165	FALSE	NA	NA	NA	NA	221.5	714.7	NA	NA
YIR021W	0.165	FALSE	NA	NA	NA	NA	314.6	897	NA	NA
YCL051W	0.165	FALSE	NA	NA	NA	NA	166.8	515.4	NA	NA
YDL012C	0.165	FALSE	NA	NA	NA	NA	434.6	2318.8	NA	NA
YBR201W	0.165	FALSE	NA	NA	NA	NA	180.4	653.5	NA	NA
YPR025C	0.165	FALSE	NA	NA	NA	NA	138.5	435.2	NA	NA
YKL213C	0.165	FALSE	NA	NA	NA	NA	366.1	1531.2	NA	NA
YDR452W	0.165	FALSE	NA	NA	NA	NA	218	1362.6	NA	NA
YER080W	0.165	FALSE	NA	NA	NA	NA	184	1773.2	NA	NA
YHR134W	0.164	FALSE	NA	NA	NA	NA	99.4	289.3	NA	NA
YHR132C	0.164	FALSE	NA	NA	NA	NA	224	1570.7	NA	NA
YGR106C	0.164	FALSE	NA	NA	NA	NA	419.5	5387.4	NA	NA
YOR069W	0.164	FALSE	NA	NA	NA	NA	104.8	267.8	NA	NA
YNL042W	0.163	FALSE	NA	NA	NA	NA	110.8	667.3	NA	NA
YGR089W	0.163	FALSE	NA	NA	NA	NA	84.6	284	NA	NA
YNR039C	0.163	FALSE	NA	NA	NA	NA	159.9	272.9	NA	NA
YOR291W	0.163	FALSE	NA	NA	NA	NA	85.1	362.9	NA	NA
YBL059C-A	0.163	FALSE	NA	NA	NA	NA	136.5	594.5	NA	NA
YDR322W	0.162	FALSE	NA	NA	NA	NA	257.8	833.1	NA	NA
YGR112W	0.162	FALSE	NA	NA	NA	NA	48.5	148.1	NA	NA
YBR108W	0.162	FALSE	NA	NA	NA	NA	22.1	72.4	NA	NA
YMR243C	0.161	FALSE	NA	NA	NA	NA	401.5	3163.7	NA	NA
YPR159W	0.161	FALSE	NA	NA	NA	NA	466.2	3404.7	NA	NA
YAL029C	0.161	FALSE	NA	NA	NA	NA	358	1727	NA	NA
YGR049W	0.161	FALSE	NA	NA	NA	NA	135.4	740.9	NA	NA
YOR092W	0.16	FALSE	NA	NA	NA	NA	107.6	618.5	NA	NA
YGR121C	0.16	FALSE	NA	NA	NA	NA	106.5	408.6	NA	NA
YOL003C	0.16	FALSE	NA	NA	NA	NA	116.9	521.8	NA	NA
YBR248C	0.16	FALSE	NA	NA	NA	NA	384.8	1860.4	NA	NA
YBL001C	0.16	FALSE	NA	NA	NA	NA	202.7	4619.8	NA	NA
YNL222W	0.16	FALSE	NA	NA	NA	NA	202.1	682.8	NA	NA
YOL159C	0.16	FALSE	NA	NA	NA	NA	154.5	773	NA	NA
YPR117W	0.16	FALSE	NA	NA	NA	NA	113.5	425.3	NA	NA
YPR108W	0.159	FALSE	NA	NA	NA	NA	578.8	4111.4	NA	NA
YDR498C	0.159	FALSE	NA	NA	NA	NA	252.4	813.8	NA	NA
YHR191C	0.158	FALSE	NA	NA	NA	NA	236.3	1071.9	NA	NA
YDR009W	0.158	FALSE	NA	NA	NA	NA	17.8	59.9	NA	NA
YDR519W	0.158	FALSE	NA	NA	NA	NA	244.5	1931.4	NA	NA
YDR202C	0.158	FALSE	NA	NA	NA	NA	131.8	639.4	NA	NA
YDR065W	0.158	FALSE	NA	NA	NA	NA	89	213.7	NA	NA
YNL254C	0.158	FALSE	NA	NA	NA	NA	109	209.4	NA	NA
YLR356W	0.157	FALSE	NA	NA	NA	NA	84.1	647.5	NA	NA
YOR101W	0.157	FALSE	NA	NA	NA	NA	262.4	1184.7	NA	NA
YKL110C	0.157	FALSE	NA	NA	NA	NA	285.3	1011.9	NA	NA
YJL192C	0.157	FALSE	NA	NA	NA	NA	256.4	2855.1	NA	NA
YOR062C	0.156	FALSE	NA	NA	NA	NA	95.6	232.2	NA	NA
YDR108W	0.156	FALSE	NA	NA	NA	NA	143	391.3	NA	NA
YLR120C	0.156	FALSE	NA	NA	NA	NA	256.6	1266.4	NA	NA
YGR174C	0.156	FALSE	NA	NA	NA	NA	70.3	320.7	NA	NA
YNL230C	0.156	FALSE	NA	NA	NA	NA	103.9	260.5	NA	NA
YNL167C	0.156	FALSE	NA	NA	NA	NA	167.8	608.5	NA	NA
YDR298C	0.156	FALSE	NA	NA	NA	NA	443.9	3392.5	NA	NA
YAL037W	0.156	FALSE	NA	NA	NA	NA	51.5	118.5	NA	NA
YHR044C	0.155	FALSE	NA	NA	NA	NA	11.6	67.2	NA	NA
YPL237W	0.155	FALSE	NA	NA	NA	NA	641	6977.6	NA	NA
YER157W	0.155	FALSE	NA	NA	NA	NA	129.9	275.7	NA	NA
YCL009C	0.155	FALSE	NA	NA	NA	NA	333.4	6585.3	NA	NA
YHL006C	0.154	FALSE	NA	NA	NA	NA	49.3	163.9	NA	NA
YOL078W	0.154	FALSE	NA	NA	NA	NA	72.7	185.3	NA	NA
YLR384C	0.154	FALSE	NA	NA	NA	NA	315.5	1916.4	NA	NA
YGR013W	0.154	FALSE	NA	NA	NA	NA	70.7	204.1	NA	NA
YMR111C	0.154	FALSE	NA	NA	NA	NA	86.7	239.6	NA	NA
YNL087W	0.154	FALSE	NA	NA	NA	NA	320.9	1804.5	NA	NA
YOL130W	0.154	FALSE	NA	NA	NA	NA	178.6	529.5	NA	NA
YAL064W	0.153	FALSE	NA	NA	NA	NA	6.7	20.6	NA	NA
YHR207C	0.153	FALSE	NA	NA	NA	NA	202.7	870.8	NA	NA
YDR213W	0.153	FALSE	NA	NA	NA	NA	93	255.1	NA	NA
YPL042C	0.153	FALSE	NA	NA	NA	NA	148.7	414.8	NA	NA
YOR189W	0.153	FALSE	NA	NA	NA	NA	148.8	487.5	NA	NA
YIR007W	0.153	FALSE	NA	NA	NA	NA	32.5	145	NA	NA
YIL169C	0.153	FALSE	NA	NA	NA	NA	41	359.5	NA	NA
YPL065W	0.152	FALSE	NA	NA	NA	NA	150.6	763.4	NA	NA
YDR353W	0.152	FALSE	NA	NA	NA	NA	897.7	7105.1	NA	NA
YBR234C	0.152	FALSE	NA	NA	NA	NA	241.1	2919.3	NA	NA
YDR370C	0.152	FALSE	NA	NA	NA	NA	278.3	785.1	NA	NA
YMR170C	0.152	FALSE	NA	NA	NA	NA	39.6	364.8	NA	NA
YDL226C	0.151	FALSE	NA	NA	NA	NA	178.2	1249	NA	NA
YKR027W	0.151	FALSE	NA	NA	NA	NA	240.8	657.5	NA	NA
YMR158C-A	0.151	FALSE	NA	NA	NA	NA	70	116.9	NA	NA
YBR142W	0.151	FALSE	NA	NA	NA	NA	601	2852.6	NA	NA
YGR129W	0.151	FALSE	NA	NA	NA	NA	109.9	233.7	NA	NA
YDL144C	0.151	FALSE	NA	NA	NA	NA	123.8	923	NA	NA
YDR468C	0.151	FALSE	NA	NA	NA	NA	238.5	1250.8	NA	NA
YOL087C	0.15	FALSE	NA	NA	NA	NA	117.3	447.7	NA	NA
YNL098C	0.15	FALSE	NA	NA	NA	NA	306.5	1907.8	NA	NA
YBR205W	0.15	FALSE	NA	NA	NA	NA	197.6	2085.1	NA	NA
YLR153C	0.15	FALSE	NA	NA	NA	NA	312.8	3181.3	NA	NA
YOL004W	0.15	FALSE	NA	NA	NA	NA	344.9	1520	NA	NA
YCR017C	0.15	FALSE	NA	NA	NA	NA	133.7	880.2	NA	NA
YDL142C	0.15	FALSE	NA	NA	NA	NA	110.7	296.1	NA	NA
YIL016W	0.15	FALSE	NA	NA	NA	NA	114.2	830	NA	NA
YLR360W	0.15	FALSE	NA	NA	NA	NA	65.2	223.9	NA	NA
YMR129W	0.15	FALSE	NA	NA	NA	NA	195.4	746.3	NA	NA
YPR022C	0.149	FALSE	NA	NA	NA	NA	269.5	904.8	NA	NA
YDL047W	0.149	FALSE	NA	NA	NA	NA	497.2	1968.2	NA	NA
YOR388C	0.149	FALSE	NA	NA	NA	NA	2.5	24	NA	NA
YOR296W	0.149	FALSE	NA	NA	NA	NA	131.1	521	NA	NA
YPL002C	0.149	FALSE	NA	NA	NA	NA	137.8	780.9	NA	NA
YFL018C	0.149	FALSE	NA	NA	NA	NA	347.5	4922.1	NA	NA
YCR043C	0.149	FALSE	NA	NA	NA	NA	302.1	2503.8	NA	NA
YGL257C	0.149	FALSE	NA	NA	NA	NA	84.2	380.5	NA	NA
YAL031C	0.148	FALSE	NA	NA	NA	NA	124	317.4	NA	NA
YER081W	0.148	FALSE	NA	NA	NA	NA	216.1	726.4	NA	NA
YEL007W	0.148	FALSE	NA	NA	NA	NA	407.6	1440	NA	NA
YAR027W	0.148	FALSE	NA	NA	NA	NA	216.4	1179.9	NA	NA
YDR196C	0.147	FALSE	NA	NA	NA	NA	145.7	891.1	NA	NA
YNL047C	0.147	FALSE	NA	NA	NA	NA	118.3	408.4	NA	NA
YML041C	0.147	FALSE	NA	NA	NA	NA	303.4	656.2	NA	NA
YGR199W	0.147	FALSE	NA	NA	NA	NA	170.2	769.4	NA	NA
YBR151W	0.147	FALSE	NA	NA	NA	NA	210.5	1828.4	NA	NA
YER172C	0.147	FALSE	NA	NA	NA	NA	181.8	772.6	NA	NA
YNL267W	0.147	FALSE	NA	NA	NA	NA	178.6	529.2	NA	NA
YMR298W	0.147	FALSE	NA	NA	NA	NA	434.6	4245.9	NA	NA
YBR280C	0.147	FALSE	NA	NA	NA	NA	54.6	217.6	NA	NA
YDR240C	0.147	FALSE	NA	NA	NA	NA	126.1	367.6	NA	NA
YPR128C	0.147	FALSE	NA	NA	NA	NA	172.2	1219.6	NA	NA
YDL180W	0.147	FALSE	NA	NA	NA	NA	187.7	479.3	NA	NA
YGL113W	0.146	FALSE	NA	NA	NA	NA	60.7	195.1	NA	NA
YLR095C	0.146	FALSE	NA	NA	NA	NA	244.2	808.5	NA	NA
YJR002W	0.146	FALSE	NA	NA	NA	NA	182.4	840.5	NA	NA
YGR121W-A	0.146	FALSE	NA	NA	NA	NA	36	123.4	NA	NA
YNR008W	0.146	FALSE	NA	NA	NA	NA	66.8	340.6	NA	NA
YKR003W	0.146	FALSE	NA	NA	NA	NA	130.1	732.9	NA	NA
YGR002C	0.145	FALSE	NA	NA	NA	NA	170.7	494.7	NA	NA
YKR075C	0.145	FALSE	NA	NA	NA	NA	135.8	462.2	NA	NA
YMR173W	0.145	FALSE	NA	NA	NA	NA	543.6	4994.7	NA	NA
YKR095W-A	0.145	FALSE	NA	NA	NA	NA	340.9	1750.1	NA	NA
YHL038C	0.144	FALSE	NA	NA	NA	NA	92.3	227.5	NA	NA
YFL041W	0.144	FALSE	NA	NA	NA	NA	116	510.1	NA	NA
YMR056C	0.144	FALSE	NA	NA	NA	NA	179.9	495	NA	NA
YKR081C	0.144	FALSE	NA	NA	NA	NA	723	4366.9	NA	NA
YIL129C	0.144	FALSE	NA	NA	NA	NA	146.8	811.4	NA	NA
YOR113W	0.144	FALSE	NA	NA	NA	NA	65.9	196.2	NA	NA
YDR096W	0.144	FALSE	NA	NA	NA	NA	118.5	329.4	NA	NA
YJL065C	0.143	FALSE	NA	NA	NA	NA	390	1500.4	NA	NA
YGL228W	0.143	FALSE	NA	NA	NA	NA	188.3	687	NA	NA
YDR109C	0.143	FALSE	NA	NA	NA	NA	67.6	184.3	NA	NA
YKL128C	0.143	FALSE	NA	NA	NA	NA	353.4	2961.4	NA	NA
YDR035W	0.143	FALSE	NA	NA	NA	NA	424.4	3846.7	NA	NA
YKR026C	0.143	FALSE	NA	NA	NA	NA	465.2	2126.2	NA	NA
YLR053C	0.143	FALSE	NA	NA	NA	NA	5	26.7	NA	NA
YPR091C	0.142	FALSE	NA	NA	NA	NA	68.6	381.4	NA	NA
YOR285W	0.142	FALSE	NA	NA	NA	NA	466.6	7508.4	NA	NA
YHR099W	0.142	FALSE	NA	NA	NA	NA	258.1	1210.2	NA	NA
YGR212W	0.142	FALSE	NA	NA	NA	NA	45.8	126.7	NA	NA
YGL100W	0.142	FALSE	NA	NA	NA	NA	173.1	1244.8	NA	NA
YDR138W	0.142	FALSE	NA	NA	NA	NA	45.5	120.3	NA	NA
YHR102W	0.141	FALSE	NA	NA	NA	NA	171.6	483.4	NA	NA
YMR027W	0.141	FALSE	NA	NA	NA	NA	234	2605.3	NA	NA
YGR074W	0.141	FALSE	NA	NA	NA	NA	273.7	1061.6	NA	NA
YKL007W	0.141	FALSE	NA	NA	NA	NA	194.9	1411.8	NA	NA
YNL137C	0.14	FALSE	NA	NA	NA	NA	261.6	832.1	NA	NA
YOR259C	0.14	FALSE	NA	NA	NA	NA	472.3	2961.2	NA	NA
YIL112W	0.14	FALSE	NA	NA	NA	NA	148.2	283.6	NA	NA
[truncated: 3,657 more rows]
